# Supplementary material for: 2,4,6-Tri­nitro­phenyl 3-bromo­benzoate
Source: Acta Crystallogr Sect E Struct Rep Online. 2014 May 21;70(Pt 6):o689. doi: 10.1107/S1600536814010952 (PMC4051004; doi:10.1107/S1600536814010952)
Supplement: Supplementary file 1 [file e-70-0o689-sup1.cif]

##############################################################################
#                                                                            #
# This CIF contains the data in a paper accepted for publication in          #
# Acta Crystallographica Section E. It conforms to the requirements of       #
# Notes for Authors for Acta Crystallographica Section E, and has been       #
# peer reviewed under the auspices of the IUCr Commission on Journals.       #
#                                                                            #
# Full details of the Crystallographic Information File format               #
# are given in the paper "The Crystallographic Information File (CIF):       #
# a New Standard Archive File for Crystallography" by S. R. Hall, F. H.      #
# Allen and I. D. Brown [Acta Cryst. (1991), A47, 655-685].                  #
#                                                                            #
# The current version of the core CIF dictionary is obtainable from          #
# ftp://ftp.iucr.org/pub/cif_core.dic.                                       #
#                                                                            #
# Software is freely available for graphical display of the structure(s)     #
# in this CIF. For information consult the CIF software page                 #
# http://www.iucr.org/resources/cif/software.                                #
#                                                                            #
# This file may be used for bona fide research purposes within the           #
# scientific community so long as proper attribution is given to the journal # 
# article from which it was obtained.                                        #
#                                                                            #
##############################################################################
data_I
_audit_creation_method     SHELXL-97
_database_code_depnum_ccdc_archive     'CCDC 1002544'
_chemical_name_systematic     ?
_chemical_name_common     '2,4,6-Trinitrophenyl 3-bromobenzoate'
_chemical_formula_moiety     'C13 H6 Br N3 O8'
_chemical_formula_sum     'C13 H6 Br N3 O8'
_chemical_formula_iupac     'C13 H6 Br N3 O8'
_chemical_formula_weight     412.12
_chemical_melting_point     396.0(10)
_symmetry_cell_setting     monoclinic
_symmetry_space_group_name_H-M     'P 21/c'
_symmetry_space_group_name_Hall     '-P 2ybc'
loop_
    _symmetry_equiv_pos_as_xyz
    'x, y, z'
    '-x, y+1/2, -z+1/2'
    '-x, -y, -z'
    'x, -y-1/2, z-1/2'
_cell_length_a     11.2925(4)
_cell_length_b     9.5672(3)
_cell_length_c     14.0560(6)
_cell_angle_alpha     90.00
_cell_angle_beta     94.625(2)
_cell_angle_gamma     90.00
_cell_volume     1513.63(10)
_cell_formula_units_Z     4
_cell_measurement_reflns_used     5804
_cell_measurement_theta_min     3.08
_cell_measurement_theta_max     26.37
_cell_measurement_temperature     295
_exptl_crystal_description     'block'
_exptl_crystal_colour     'pale-yellow'
_exptl_crystal_size_max     0.27
_exptl_crystal_size_mid     0.24
_exptl_crystal_size_min     0.13
_exptl_crystal_density_diffrn     1.808
_exptl_crystal_density_meas     ?
_exptl_crystal_density_method     'not measured'
_exptl_crystal_F_000     816
_exptl_absorpt_coefficient_mu     2.767
_exptl_absorpt_correction_type     multi-scan
_exptl_absorpt_process_details
;
(SADABS; Sheldrick, 2004)
;
_exptl_absorpt_correction_T_min     0.4858
_exptl_absorpt_correction_T_max     0.6005
_diffrn_ambient_temperature     295
_diffrn_radiation_type     MoK\a
_diffrn_radiation_wavelength     0.71073
_diffrn_radiation_source     'fine-focus sealed tube'
_diffrn_radiation_monochromator     graphite
_diffrn_measurement_device_type     'Nonius KappaCCD'
_diffrn_measurement_device     '95mm CCD camera on \k-goniostat'
_diffrn_measurement_method     'CCD rotation images, thick slices'
_diffrn_detector_area_resol_mean     ?
_diffrn_reflns_number     5971
_diffrn_reflns_av_R_equivalents     0.0211
_diffrn_reflns_av_sigmaI/netI     0.0247
_diffrn_reflns_theta_min     3.08
_diffrn_reflns_theta_max     26.37
_diffrn_reflns_theta_full     26.37
_diffrn_measured_fraction_theta_max     0.998
_diffrn_measured_fraction_theta_full     0.998
_diffrn_reflns_limit_h_min     -14
_diffrn_reflns_limit_h_max     14
_diffrn_reflns_limit_k_min     -11
_diffrn_reflns_limit_k_max     11
_diffrn_reflns_limit_l_min     -17
_diffrn_reflns_limit_l_max     17
_diffrn_standards_number     0
_diffrn_standards_interval_count     .
_diffrn_standards_interval_time     .
_diffrn_standards_decay_%     ?
_refine_special_details
;
Refinement of <i>F</i>^2^ against ALL reflections. The weighted <i>R</i>-factor
<i>wR</i> and goodness of fit <i>S</i> are based on <i>F</i>^2^, conventional
<i>R</i>-factors <i>R</i> are based on <i>F</i>, with <i>F</i> set to zero for
negative <i>F</i>^2^. The threshold expression of <i>F</i>^2^ >
\s(<i>F</i>^2^) is used only for calculating <i>R</i>-factors(gt) <i>etc</i>.
and is not relevant to the choice of reflections for refinement.
<i>R</i>-factors based on <i>F</i>^2^ are statistically about twice as large
as those based on <i>F</i>, and <i>R</i>- factors based on ALL data will be
even larger.
;
_reflns_number_total     3082
_reflns_number_gt     2572
_reflns_threshold_expression     'I>2\s(I)'
_refine_ls_structure_factor_coef     Fsqd
_refine_ls_matrix_type     full
_refine_ls_R_factor_all     0.0409
_refine_ls_R_factor_gt     0.0305
_refine_ls_wR_factor_gt     0.0762
_refine_ls_wR_factor_ref     0.0809
_refine_ls_goodness_of_fit_ref     1.028
_refine_ls_restrained_S_all     1.028
_refine_ls_number_reflns     3082
_refine_ls_number_parameters     227
_refine_ls_number_restraints     0
_refine_ls_hydrogen_treatment     constr
_refine_ls_weighting_scheme     calc
_refine_ls_weighting_details
         'calc w=1/[\s^2^(Fo^2^)+(0.0403P)^2^+0.7085P] where P=(Fo^2^+2Fc^2^)/3'
_atom_sites_solution_hydrogens     geom
_atom_sites_solution_primary     direct
_atom_sites_solution_secondary     difmap
_refine_ls_shift/su_max     0.000
_refine_ls_shift/su_mean     0.000
_refine_diff_density_max     0.417
_refine_diff_density_min     -0.496
_refine_ls_extinction_method     SHELXL
_refine_ls_extinction_coef     0.0122(8)
_refine_ls_extinction_expression
                                  'Fc^*^=kFc[1+0.001xFc^2^\l^3^/sin(2\q)]^-1/4^'
loop_
    _atom_type_symbol
    _atom_type_description
    _atom_type_scat_dispersion_real
    _atom_type_scat_dispersion_imag
    _atom_type_scat_source
    'C' 'C' 0.0033 0.0016
                         'International Tables Vol C Tables 4.2.6.8 and 6.1.1.4'
    'H' 'H' 0.0000 0.0000
                         'International Tables Vol C Tables 4.2.6.8 and 6.1.1.4'
    'N' 'N' 0.0061 0.0033
                         'International Tables Vol C Tables 4.2.6.8 and 6.1.1.4'
    'O' 'O' 0.0106 0.0060
                         'International Tables Vol C Tables 4.2.6.8 and 6.1.1.4'
    'Br' 'Br' -0.2901 2.4595
                         'International Tables Vol C Tables 4.2.6.8 and 6.1.1.4'
_computing_data_collection     'COLLECT (Nonius, 2000)'
_computing_cell_refinement     'HKL Scalepack (Otwinowski & Minor, 1997)'
_computing_data_reduction
                             'HKL Denzo and Scalepack (Otwinowski & Minor, 1997'
_computing_structure_solution     'SHELXS97 (Sheldrick, 2008)'
_computing_structure_refinement     'SHELXL97 (Sheldrick, 2008)'
_computing_molecular_graphics
 'ORTEP-3 for Windows (Farrugia, 2012) and Mercury (Macrae <i>et al.</i>, 2006)'
_computing_publication_material     'WinGX (Farrugia, 2012)'
loop_
    _atom_site_type_symbol
    _atom_site_label
    _atom_site_fract_x
    _atom_site_fract_y
    _atom_site_fract_z
    _atom_site_U_iso_or_equiv
    _atom_site_adp_type
    _atom_site_calc_flag
    _atom_site_refinement_flags
    _atom_site_occupancy
    _atom_site_symmetry_multiplicity
    _atom_site_disorder_assembly
    _atom_site_disorder_group
    Br Br1 0.42777(2) -0.02749(3) 0.715747(17) 0.05304(13) Uani d . 1 1 . .
    O O1 0.1739(2) 0.4619(2) 0.36624(13) 0.0651(5) Uani d . 1 1 . .
    O O2 0.0830(2) 0.5890(2) 0.25761(16) 0.0814(7) Uani d . 1 1 . .
    O O3 -0.1211(2) 0.3737(3) -0.01520(17) 0.0930(9) Uani d . 1 1 . .
    O O4 -0.06765(18) 0.1728(2) -0.06105(14) 0.0635(5) Uani d . 1 1 . .
    O O5 0.3193(2) -0.0080(2) 0.10541(17) 0.0731(6) Uani d . 1 1 . .
    O O6 0.2583(2) -0.0484(2) 0.24323(15) 0.0713(6) Uani d . 1 1 . .
    O O7 0.28431(12) 0.23650(17) 0.30276(10) 0.0385(4) Uani d . 1 1 . .
    O O8 0.15437(13) 0.14296(19) 0.39805(11) 0.0453(4) Uani d . 1 1 . .
    N N1 0.12577(19) 0.4786(2) 0.28662(15) 0.0457(5) Uani d . 1 1 . .
    N N2 -0.06070(18) 0.2704(2) -0.00614(15) 0.0489(5) Uani d . 1 1 . .
    N N3 0.26169(17) 0.0199(2) 0.17035(15) 0.0445(5) Uani d . 1 1 . .
    C C1 0.19417(17) 0.2459(2) 0.23105(14) 0.0335(5) Uani d . 1 1 . .
    C C2 0.11868(19) 0.3606(2) 0.21900(15) 0.0360(5) Uani d . 1 1 . .
    C C3 0.03478(19) 0.3701(2) 0.14191(15) 0.0385(5) Uani d . 1 1 . .
    H H3 -0.0167 0.4460 0.1351 0.046 Uiso calc R 1 1 . .
    C C4 0.02977(18) 0.2642(2) 0.07569(14) 0.0356(5) Uani d . 1 1 . .
    C C5 0.10472(18) 0.1513(2) 0.08195(15) 0.0364(5) Uani d . 1 1 . .
    H H5 0.1018 0.0829 0.0348 0.044 Uiso calc R 1 1 . .
    C C6 0.18467(18) 0.1439(2) 0.16128(14) 0.0342(5) Uani d . 1 1 . .
    C C7 0.25235(18) 0.1838(2) 0.38886(14) 0.0355(5) Uani d . 1 1 . .
    C C8 0.35354(18) 0.1859(2) 0.46246(14) 0.0350(5) Uani d . 1 1 . .
    C C9 0.4515(2) 0.2719(3) 0.45653(16) 0.0435(5) Uani d . 1 1 . .
    H H9 0.4574 0.3296 0.4039 0.052 Uiso calc R 1 1 . .
    C C10 0.5406(2) 0.2703(3) 0.53043(18) 0.0531(6) Uani d . 1 1 . .
    H H10 0.6060 0.3288 0.5276 0.064 Uiso calc R 1 1 . .
    C C11 0.5337(2) 0.1834(3) 0.60789(17) 0.0482(6) Uani d . 1 1 . .
    H H11 0.5939 0.1829 0.6571 0.058 Uiso calc R 1 1 . .
    C C12 0.43635(19) 0.0970(2) 0.61152(15) 0.0383(5) Uani d . 1 1 . .
    C C13 0.34547(18) 0.0974(2) 0.54011(15) 0.0368(5) Uani d . 1 1 . .
    H H13 0.2799 0.0394 0.5437 0.044 Uiso calc R 1 1 . .
loop_
    _atom_site_aniso_label
    _atom_site_aniso_U_11
    _atom_site_aniso_U_22
    _atom_site_aniso_U_33
    _atom_site_aniso_U_12
    _atom_site_aniso_U_13
    _atom_site_aniso_U_23
    Br1 0.06119(19) 0.0611(2) 0.03652(16) 0.01162(12) 0.00239(11) 0.01329(11)
    O1 0.0973(15) 0.0632(13) 0.0334(10) -0.0016(11) -0.0035(9) -0.0101(9)
    O2 0.1105(18) 0.0569(14) 0.0728(14) 0.0343(13) -0.0170(12) -0.0218(11)
    O3 0.1003(16) 0.0825(16) 0.0870(16) 0.0552(14) -0.0486(13) -0.0217(13)
    O4 0.0767(12) 0.0491(11) 0.0588(12) -0.0011(10) -0.0308(10) -0.0065(9)
    O5 0.0713(13) 0.0773(15) 0.0722(15) 0.0310(11) 0.0148(11) -0.0117(11)
    O6 0.0920(15) 0.0594(13) 0.0594(13) 0.0284(11) -0.0131(11) 0.0154(10)
    O7 0.0352(7) 0.0526(10) 0.0269(7) -0.0028(7) -0.0020(6) 0.0040(7)
    O8 0.0388(8) 0.0594(11) 0.0369(8) -0.0083(8) -0.0021(6) 0.0078(8)
    N1 0.0504(11) 0.0471(13) 0.0404(11) 0.0032(10) 0.0086(9) -0.0076(9)
    N2 0.0510(12) 0.0476(13) 0.0453(11) 0.0063(10) -0.0137(9) 0.0030(10)
    N3 0.0431(11) 0.0434(12) 0.0447(12) 0.0097(9) -0.0103(9) -0.0057(10)
    C1 0.0333(10) 0.0419(12) 0.0249(9) -0.0002(9) 0.0009(8) 0.0042(9)
    C2 0.0408(11) 0.0375(12) 0.0302(10) 0.0016(10) 0.0052(9) -0.0017(9)
    C3 0.0404(11) 0.0371(12) 0.0379(12) 0.0052(10) 0.0034(9) 0.0038(10)
    C4 0.0385(11) 0.0381(12) 0.0289(10) 0.0024(10) -0.0044(8) 0.0055(9)
    C5 0.0430(11) 0.0369(12) 0.0286(10) 0.0014(10) -0.0009(9) 0.0004(9)
    C6 0.0354(10) 0.0360(12) 0.0309(10) 0.0057(9) 0.0004(8) 0.0040(9)
    C7 0.0394(11) 0.0384(12) 0.0283(10) 0.0006(10) 0.0000(8) 0.0011(9)
    C8 0.0365(10) 0.0388(12) 0.0289(10) 0.0022(10) -0.0013(8) -0.0013(9)
    C9 0.0451(12) 0.0461(14) 0.0382(12) -0.0038(11) -0.0030(10) 0.0090(10)
    C10 0.0452(13) 0.0570(16) 0.0545(15) -0.0135(12) -0.0116(11) 0.0084(13)
    C11 0.0445(12) 0.0549(15) 0.0423(13) 0.0012(12) -0.0136(10) 0.0027(12)
    C12 0.0445(12) 0.0401(13) 0.0300(10) 0.0103(10) 0.0008(9) 0.0011(9)
    C13 0.0378(11) 0.0392(13) 0.0332(11) -0.0003(10) 0.0016(9) -0.0002(9)
_geom_special_details
;
 All esds (except the esd in the dihedral angle between two l.s. planes)
 are estimated using the full covariance matrix.  The cell esds are taken
 into account individually in the estimation of esds in distances, angles
 and torsion angles; correlations between esds in cell parameters are only
 used when they are defined by crystal symmetry.  An approximate (isotropic)
 treatment of cell esds is used for estimating esds involving l.s. planes.
;
loop_
    _geom_bond_atom_site_label_1
    _geom_bond_atom_site_label_2
    _geom_bond_site_symmetry_2
    _geom_bond_distance
    _geom_bond_publ_flag
    Br1 C12 . 1.897(2) ?
    O1 N1 . 1.215(3) ?
    O2 N1 . 1.218(3) ?
    O3 N2 . 1.201(3) ?
    O4 N2 . 1.210(3) ?
    O5 N3 . 1.193(3) ?
    O6 N3 . 1.218(3) ?
    O7 C1 . 1.376(2) ?
    O7 C7 . 1.386(2) ?
    O8 C7 . 1.190(2) ?
    N1 C2 . 1.474(3) ?
    N2 C4 . 1.477(3) ?
    N3 C6 . 1.470(3) ?
    C1 C6 . 1.382(3) ?
    C1 C2 . 1.392(3) ?
    C2 C3 . 1.384(3) ?
    C3 C4 . 1.374(3) ?
    C3 H3 . 0.9300 ?
    C4 C5 . 1.370(3) ?
    C5 C6 . 1.379(3) ?
    C5 H5 . 0.9300 ?
    C7 C8 . 1.478(3) ?
    C8 C9 . 1.387(3) ?
    C8 C13 . 1.391(3) ?
    C9 C10 . 1.387(3) ?
    C9 H9 . 0.9300 ?
    C10 C11 . 1.377(3) ?
    C10 H10 . 0.9300 ?
    C11 C12 . 1.379(3) ?
    C11 H11 . 0.9300 ?
    C12 C13 . 1.376(3) ?
    C13 H13 . 0.9300 ?
loop_
    _geom_angle_atom_site_label_1
    _geom_angle_atom_site_label_2
    _geom_angle_atom_site_label_3
    _geom_angle_site_symmetry_1
    _geom_angle_site_symmetry_3
    _geom_angle
    _geom_angle_publ_flag
    C1 O7 C7 . . 115.73(16) ?
    O1 N1 O2 . . 123.9(2) ?
    O1 N1 C2 . . 119.4(2) ?
    O2 N1 C2 . . 116.7(2) ?
    O3 N2 O4 . . 124.0(2) ?
    O3 N2 C4 . . 117.8(2) ?
    O4 N2 C4 . . 118.1(2) ?
    O5 N3 O6 . . 125.4(2) ?
    O5 N3 C6 . . 118.0(2) ?
    O6 N3 C6 . . 116.5(2) ?
    O7 C1 C6 . . 118.96(19) ?
    O7 C1 C2 . . 123.38(19) ?
    C6 C1 C2 . . 117.32(18) ?
    C3 C2 C1 . . 121.4(2) ?
    C3 C2 N1 . . 116.9(2) ?
    C1 C2 N1 . . 121.65(19) ?
    C4 C3 C2 . . 118.0(2) ?
    C4 C3 H3 . . 121.0 ?
    C2 C3 H3 . . 121.0 ?
    C5 C4 C3 . . 123.1(2) ?
    C5 C4 N2 . . 117.8(2) ?
    C3 C4 N2 . . 119.1(2) ?
    C4 C5 C6 . . 117.0(2) ?
    C4 C5 H5 . . 121.5 ?
    C6 C5 H5 . . 121.5 ?
    C5 C6 C1 . . 123.1(2) ?
    C5 C6 N3 . . 117.15(19) ?
    C1 C6 N3 . . 119.79(18) ?
    O8 C7 O7 . . 121.61(18) ?
    O8 C7 C8 . . 126.98(19) ?
    O7 C7 C8 . . 111.41(17) ?
    C9 C8 C13 . . 120.8(2) ?
    C9 C8 C7 . . 122.8(2) ?
    C13 C8 C7 . . 116.42(19) ?
    C8 C9 C10 . . 118.9(2) ?
    C8 C9 H9 . . 120.6 ?
    C10 C9 H9 . . 120.6 ?
    C11 C10 C9 . . 121.0(2) ?
    C11 C10 H10 . . 119.5 ?
    C9 C10 H10 . . 119.5 ?
    C10 C11 C12 . . 119.1(2) ?
    C10 C11 H11 . . 120.4 ?
    C12 C11 H11 . . 120.4 ?
    C13 C12 C11 . . 121.4(2) ?
    C13 C12 Br1 . . 118.90(17) ?
    C11 C12 Br1 . . 119.68(16) ?
    C12 C13 C8 . . 118.8(2) ?
    C12 C13 H13 . . 120.6 ?
    C8 C13 H13 . . 120.6 ?
loop_
    _geom_torsion_atom_site_label_1
    _geom_torsion_atom_site_label_2
    _geom_torsion_atom_site_label_3
    _geom_torsion_atom_site_label_4
    _geom_torsion_site_symmetry_1
    _geom_torsion_site_symmetry_2
    _geom_torsion_site_symmetry_3
    _geom_torsion_site_symmetry_4
    _geom_torsion
    _geom_torsion_publ_flag
    C7 O7 C1 C6 . . . . -100.4(2) ?
    C7 O7 C1 C2 . . . . 86.5(3) ?
    O7 C1 C2 C3 . . . . 175.27(19) ?
    C6 C1 C2 C3 . . . . 2.0(3) ?
    O7 C1 C2 N1 . . . . -3.6(3) ?
    C6 C1 C2 N1 . . . . -176.81(19) ?
    O1 N1 C2 C3 . . . . 161.2(2) ?
    O2 N1 C2 C3 . . . . -19.6(3) ?
    O1 N1 C2 C1 . . . . -19.9(3) ?
    O2 N1 C2 C1 . . . . 159.3(2) ?
    C1 C2 C3 C4 . . . . -1.6(3) ?
    N1 C2 C3 C4 . . . . 177.32(19) ?
    C2 C3 C4 C5 . . . . -0.9(3) ?
    C2 C3 C4 N2 . . . . 178.70(19) ?
    O3 N2 C4 C5 . . . . -175.1(3) ?
    O4 N2 C4 C5 . . . . 3.3(3) ?
    O3 N2 C4 C3 . . . . 5.3(4) ?
    O4 N2 C4 C3 . . . . -176.3(2) ?
    C3 C4 C5 C6 . . . . 2.7(3) ?
    N2 C4 C5 C6 . . . . -176.87(19) ?
    C4 C5 C6 C1 . . . . -2.2(3) ?
    C4 C5 C6 N3 . . . . 177.4(2) ?
    O7 C1 C6 C5 . . . . -173.62(19) ?
    C2 C1 C6 C5 . . . . -0.1(3) ?
    O7 C1 C6 N3 . . . . 6.8(3) ?
    C2 C1 C6 N3 . . . . -179.71(19) ?
    O5 N3 C6 C5 . . . . 54.2(3) ?
    O6 N3 C6 C5 . . . . -123.6(2) ?
    O5 N3 C6 C1 . . . . -126.1(2) ?
    O6 N3 C6 C1 . . . . 56.0(3) ?
    C1 O7 C7 O8 . . . . 3.6(3) ?
    C1 O7 C7 C8 . . . . -176.60(18) ?
    O8 C7 C8 C9 . . . . -159.4(2) ?
    O7 C7 C8 C9 . . . . 20.8(3) ?
    O8 C7 C8 C13 . . . . 19.8(3) ?
    O7 C7 C8 C13 . . . . -159.95(19) ?
    C13 C8 C9 C10 . . . . -1.3(4) ?
    C7 C8 C9 C10 . . . . 177.9(2) ?
    C8 C9 C10 C11 . . . . 1.1(4) ?
    C9 C10 C11 C12 . . . . -0.1(4) ?
    C10 C11 C12 C13 . . . . -0.9(4) ?
    C10 C11 C12 Br1 . . . . 178.1(2) ?
    C11 C12 C13 C8 . . . . 0.7(3) ?
    Br1 C12 C13 C8 . . . . -178.21(16) ?
    C9 C8 C13 C12 . . . . 0.4(3) ?
    C7 C8 C13 C12 . . . . -178.9(2) ?
loop_
    _geom_hbond_atom_site_label_D
    _geom_hbond_atom_site_label_H
    _geom_hbond_atom_site_label_A
    _geom_hbond_site_symmetry_A
    _geom_hbond_distance_DH
    _geom_hbond_distance_HA
    _geom_hbond_distance_DA
    _geom_hbond_angle_DHA
    C5 H5 O4 3 0.93 2.51 3.140(3) 125.4
    C11 H11 O6 3_656 0.93 2.46 3.282(3) 148.2
    C13 H13 O3 2_545 0.93 2.40 3.314(3) 166.2
    C3 H3 O8 2 0.93 2.46 3.391(3) 175.0
data_global
_journal_date_recd_electronic     2014-05-01
_journal_date_accepted     2014-05-13
_journal_name_full     'Acta Crystallographica, Section E'
_journal_year     2014
_journal_volume     70
_journal_issue      6
_journal_page_first     o689
_journal_page_last     o689
_journal_paper_category     QO
_journal_paper_doi     10.1107/S1600536814010952
_journal_coeditor_code     FK2082
_publ_contact_author_name     'Dr. Rodolfo Moreno-Fuquen'
_publ_contact_author_address
;
     Departamento de Qu\'imica. Facultad de Ciencias, Universidad
     del Valle, Apartado 25360, Santiago de Cali,
     Colombia.
;
_publ_contact_author_email     'rodimo26@yahoo.es'
_publ_contact_author_fax     '57 23 392440'
_publ_contact_author_phone     '57 23 393248'
_publ_section_title
;
2,4,6-Trinitrophenyl 3-bromobenzoate
;
loop_
    _publ_author_name
    _publ_author_address
    'Moreno-Fuquen, Rodolfo'
;    Departamento de Qu\'imica - Facultad de Ciencias Naturales y Exactas,
     Universidad del Valle
     Apartado 25360, Santiago de Cali,
     Colombia
;
    'Mosquera, Fabricio'
;    Departamento de Qu\'imica - Facultad de Ciencias Naturales y Exactas,
     Universidad del Valle
     Apartado 25360, Santiago de Cali,
     Colombia
;
    'Ellena, Javier'
;     Instituto de F\'isica de S\~ao Carlos, IFSC,
      Universidade de S\~ao Paulo, USP,
      S\~ao Carlos, SP,
      Brazil.
;
    'Tenorio, Juan C.'
;     Instituto de F\'isica de S\~ao Carlos, IFSC,
      Universidade de S\~ao Paulo, USP,
      S\~ao Carlos, SP,
      Brazil.
;
_exptl_special_details
;
IR spectra was recorded on a FT---IR SHIMADZU IR-Affinity-1
spectrophotometer. IR (KBr), cm^-1^, 3093 (aromatic, C-H);
1762 (ester, C=O); 1617 (C=C); 1545, 1340 (-NO~2~); 1216 [C(=O)-O].
;
_iucr_refine_instructions_details
;
TITL import in P 21/c
CELL  0.71073  11.2925   9.5672  14.0560   90.000   94.625   90.000
ZERR     4.00   0.0004   0.0003   0.0006    0.000    0.002    0.000
LATT   1
SYMM  - X, 1/2 + Y, 1/2 - Z
SFAC  C    H    N    O    BR
UNIT  52   24   12   32   4
MERG   2
FMAP   2
PLAN   5
ACTA
L.S.  10
CONF
BOND $H
MPLA C2 N1 O1 O2
MPLA C1 C2 C3 C4 C5 C6
MPLA C1 O7 C7 O8 C8
MPLA C8 C9 C10 C11 C12 C13
MPLA C4 N2 O3 O4
MPLA C1 C2 C3 C4 C5 C6
MPLA C6 N3 O5 O6
EQIV $1 -x,-y,-z
EQIV $2 -x+1,-y,-z+1
EQIV $3 -x,+y-1/2,-z+1/2
EQIV $4 -x,+y+1/2,-z+1/2
HTAB C5 O4_$1
HTAB C11 O6_$2
HTAB C13 O3_$3
HTAB C3 O8_$4
WGHT    0.040300    0.708500
EXTI    0.012222
FVAR       1.71140
BR1   5    0.427774   -0.027493    0.715747    11.00000    0.06119    0.06115 =
         0.03652    0.01329    0.00239    0.01162
O1    4    0.173923    0.461896    0.366241    11.00000    0.09731    0.06323 =
         0.03341   -0.01014   -0.00352   -0.00157
O2    4    0.082978    0.589019    0.257607    11.00000    0.11054    0.05692 =
         0.07282   -0.02181   -0.01702    0.03428
O3    4   -0.121099    0.373652   -0.015200    11.00000    0.10025    0.08248 =
         0.08700   -0.02166   -0.04864    0.05519
O4    4   -0.067651    0.172792   -0.061049    11.00000    0.07672    0.04906 =
         0.05879   -0.00646   -0.03077   -0.00114
O5    4    0.319345   -0.007971    0.105413    11.00000    0.07130    0.07729 =
         0.07219   -0.01174    0.01476    0.03099
O6    4    0.258275   -0.048362    0.243232    11.00000    0.09197    0.05935 =
         0.05937    0.01536   -0.01306    0.02836
O7    4    0.284306    0.236498    0.302761    11.00000    0.03517    0.05260 =
         0.02688    0.00400   -0.00204   -0.00282
O8    4    0.154373    0.142957    0.398047    11.00000    0.03881    0.05938 =
         0.03692    0.00784   -0.00205   -0.00834
N1    3    0.125774    0.478592    0.286618    11.00000    0.05040    0.04712 =
         0.04040   -0.00765    0.00860    0.00322
N2    3   -0.060697    0.270420   -0.006138    11.00000    0.05105    0.04755 =
         0.04530    0.00301   -0.01369    0.00635
N3    3    0.261695    0.019908    0.170354    11.00000    0.04307    0.04344 =
         0.04470   -0.00573   -0.01029    0.00971
C1    1    0.194175    0.245895    0.231046    11.00000    0.03328    0.04193 =
         0.02491    0.00424    0.00086   -0.00019
C2    1    0.118680    0.360595    0.218997    11.00000    0.04076    0.03746 =
         0.03019   -0.00168    0.00525    0.00156
C3    1    0.034778    0.370132    0.141907    11.00000    0.04043    0.03707 =
         0.03794    0.00379    0.00342    0.00520
AFIX  43
H3    2   -0.016702    0.445994    0.135109    11.00000   -1.20000
AFIX   0
C4    1    0.029773    0.264201    0.075694    11.00000    0.03853    0.03812 =
         0.02889    0.00555   -0.00437    0.00237
C5    1    0.104720    0.151338    0.081949    11.00000    0.04298    0.03690 =
         0.02864    0.00039   -0.00093    0.00137
AFIX  43
H5    2    0.101794    0.082903    0.034830    11.00000   -1.20000
AFIX   0
C6    1    0.184669    0.143856    0.161282    11.00000    0.03539    0.03603 =
         0.03086    0.00404    0.00036    0.00571
C7    1    0.252350    0.183771    0.388861    11.00000    0.03941    0.03837 =
         0.02834    0.00111    0.00004    0.00059
C8    1    0.353539    0.185923    0.462457    11.00000    0.03654    0.03884 =
         0.02887   -0.00132   -0.00127    0.00218
C9    1    0.451517    0.271894    0.456535    11.00000    0.04514    0.04611 =
         0.03821    0.00902   -0.00298   -0.00380
AFIX  43
H9    2    0.457381    0.329644    0.403900    11.00000   -1.20000
AFIX   0
C10   1    0.540604    0.270296    0.530428    11.00000    0.04521    0.05703 =
         0.05455    0.00843   -0.01164   -0.01353
AFIX  43
H10   2    0.606000    0.328807    0.527645    11.00000   -1.20000
AFIX   0
C11   1    0.533704    0.183353    0.607890    11.00000    0.04451    0.05492 =
         0.04228    0.00272   -0.01361    0.00120
AFIX  43
H11   2    0.593904    0.182868    0.657108    11.00000   -1.20000
AFIX   0
C12   1    0.436352    0.097018    0.611520    11.00000    0.04450    0.04010 =
         0.02997    0.00106    0.00075    0.01028
C13   1    0.345471    0.097369    0.540111    11.00000    0.03778    0.03924 =
         0.03319   -0.00019    0.00161   -0.00032
AFIX  43
H13   2    0.279859    0.039429    0.543735    11.00000   -1.20000
HKLF 4
REM  import in P 21/c
REM R1 =  0.0305 for   2572 Fo > 4sig(Fo)  and  0.0409 for all   3082 data
REM    227 parameters refined using      0 restraints
END
WGHT      0.0400      0.6968
REM Highest difference peak  0.417,  deepest hole -0.496,  1-sigma level  0.053
Q1    1  -0.1631  0.3407  0.0390  11.00000  0.05    0.42
Q2    1  -0.1008  0.3955 -0.0199  11.00000  0.05    0.30
Q3    1   0.3643 -0.0917  0.6965  11.00000  0.05    0.29
Q4    1   0.1288  0.1277  0.1355  11.00000  0.05    0.22
Q5    1   0.2986  0.1897  0.4293  11.00000  0.05    0.20
;
