# Supplementary material for: 2,4,6-Tri­nitro­phenyl 3-bromo­benzoate
Source: Acta Crystallogr Sect E Struct Rep Online. 2014 May 21;70(Pt 6):o689. doi: 10.1107/S1600536814010952 (PMC4051004; doi:10.1107/S1600536814010952)
Supplement: Supplementary file 2 [file e-70-0o689-Isup2.hkl]

# 
# h,k,l, Fc-squared, Fo-squared, sigma(Fo-squared) and status flag 
# 
data_I
_shelx_title ' import in P 21/c' 
_shelx_refln_list_code          4 
_shelx_F_calc_maximum      243.67 
_exptl_crystal_F_000       816.00 
_reflns_d_resolution_high  0.8001 
 
loop_ 
 _symmetry_equiv_pos_as_xyz 
 'x, y, z' 
 '-x, y+1/2, -z+1/2' 
 '-x, -y, -z' 
 'x, -y-1/2, z-1/2' 
 
_cell_length_a    11.2925 
_cell_length_b     9.5672 
_cell_length_c    14.0560 
_cell_angle_alpha  90.000 
_cell_angle_beta   94.625 
_cell_angle_gamma  90.000 
 
_shelx_F_squared_multiplier     1.000 
 
loop_ 
 _refln_index_h 
 _refln_index_k 
 _refln_index_l 
 _refln_F_squared_calc 
 _refln_F_squared_meas 
 _refln_F_squared_sigma 
 _refln_observed_status 
   2   0   0     3714.63     3385.06     47.57 o 
   3   0   0     4297.06     4338.69     55.65 o 
   4   0   0     1599.80     1790.22     23.89 o 
   5   0   0      107.21       99.36      2.67 o 
   6   0   0     5733.62     5572.20     67.03 o 
   7   0   0     5929.93     6042.31     79.28 o 
   8   0   0     2788.99     2881.62     38.89 o 
   9   0   0      554.82      569.57     10.20 o 
  10   0   0      834.67      879.15     14.66 o 
  11   0   0      101.23      115.61      6.66 o 
  12   0   0       15.51        5.94      5.12 o 
  13   0   0      591.34      597.37     19.91 o 
  14   0   0       10.53       14.95     12.74 o 
   2   1   0      114.55      110.74      1.50 o 
   3   1   0     5071.72     4822.28     41.95 o 
   4   1   0      149.99      127.95      2.25 o 
   5   1   0     2055.22     2053.26     18.61 o 
   6   1   0        1.64        0.42      4.10 o 
   7   1   0      187.14      188.20      3.16 o 
   8   1   0      244.86      238.61      4.06 o 
   9   1   0      211.29      212.29      4.20 o 
  10   1   0        7.64        8.03      3.05 o 
  11   1   0       63.96       67.16      4.39 o 
  12   1   0      461.63      431.75     23.88 o 
  13   1   0        1.19        0.79      7.18 o 
  14   1   0        0.06      -10.24     10.24 o 
   0   2   0     3298.16     3209.31     49.97 o 
   1   2   0     8424.24     8230.72     80.35 o 
   2   2   0      418.36      411.24      5.77 o 
   3   2   0      121.04      105.16      1.78 o 
   4   2   0     2161.38     2164.01     18.72 o 
   5   2   0     1166.53     1163.40     11.07 o 
   6   2   0     2749.47     2867.98     25.88 o 
   7   2   0     3827.14     3950.60     38.77 o 
   8   2   0      397.37      393.20     11.80 o 
   9   2   0      695.90      741.74      8.79 o 
  10   2   0        1.29       -2.11      2.76 o 
  11   2   0      234.77      231.00      5.55 o 
  12   2   0      522.22      495.41     10.30 o 
  13   2   0      139.65      142.63      9.17 o 
   1   3   0     1131.71     1168.80     12.07 o 
   2   3   0     2003.17     2020.00     20.66 o 
   3   3   0       22.05       36.48      2.06 o 
   4   3   0       79.75       66.31      5.57 o 
   5   3   0     2123.99     2089.01     30.02 o 
   6   3   0      118.37      111.75      2.51 o 
   7   3   0      418.95      423.61      5.28 o 
   8   3   0      300.10      306.14      4.58 o 
   9   3   0      454.42      435.00     10.50 o 
  10   3   0      115.53      108.17      4.22 o 
  11   3   0        7.31        8.33      4.23 o 
  12   3   0       61.87       48.62      6.86 o 
  13   3   0        0.91        0.85     10.18 o 
   0   4   0     7017.67     6651.71    103.22 o 
   1   4   0    10438.62    10487.32    107.98 o 
   2   4   0       38.33       34.87      1.48 o 
   3   4   0      300.95      339.37      8.24 o 
   4   4   0     2534.50     2908.87     33.51 o 
   5   4   0      598.85      614.49      9.35 o 
   6   4   0     1381.35     1379.98     18.68 o 
   7   4   0     1774.59     1813.59     47.97 o 
   8   4   0     1373.22     1410.85     15.17 o 
   9   4   0       36.31       38.11      2.43 o 
  10   4   0       33.20       38.39      3.08 o 
  11   4   0        5.00       10.61      4.17 o 
  12   4   0        1.38       -1.04      8.22 o 
  13   4   0       21.58       24.69     30.05 o 
   1   5   0      661.71      703.05     17.46 o 
   2   5   0      969.07      881.63     11.49 o 
   3   5   0     3045.99     3188.61     82.46 o 
   4   5   0     1075.58     1018.26     32.68 o 
   5   5   0      728.68      689.13     10.82 o 
   6   5   0       38.19       35.70      3.36 o 
   7   5   0       99.32       95.51      4.77 o 
   8   5   0       80.40       86.84      5.29 o 
   9   5   0      189.07      165.65      7.05 o 
  10   5   0      289.45      325.83     25.48 o 
  11   5   0      286.76      294.94     13.66 o 
  12   5   0       10.62       22.10     11.48 o 
   0   6   0     1556.97     1528.25     35.25 o 
   1   6   0      304.96      257.02     12.05 o 
   2   6   0        4.16        1.81      1.91 o 
   3   6   0      409.61      389.02     10.38 o 
   4   6   0      356.52      341.63     14.00 o 
   5   6   0        1.43       -0.83      3.80 o 
   6   6   0       44.47       41.16      4.01 o 
   7   6   0      366.83      390.38     17.42 o 
   8   6   0       13.33       -0.25      5.30 o 
   9   6   0       82.95       71.35      6.56 o 
  10   6   0       58.68       67.72      9.57 o 
  11   6   0       12.51       17.38      9.27 o 
  12   6   0       34.48       34.52     10.42 o 
   1   7   0      321.58      315.41      8.62 o 
   2   7   0     2585.84     2660.18     45.04 o 
   3   7   0     1270.79     1282.61     29.88 o 
   4   7   0     1069.42     1163.47     57.62 o 
   5   7   0     1467.11     1534.82     77.18 o 
   6   7   0       32.32       31.77      5.46 o 
   7   7   0      331.34      320.82     12.82 o 
   8   7   0      314.97      295.39     12.61 o 
   9   7   0      307.05      315.94     32.45 o 
  10   7   0      170.25      194.05     11.99 o 
  11   7   0       27.60       29.21     10.74 o 
   0   8   0      804.00      815.17     58.75 o 
   1   8   0       70.44       82.15      3.89 o 
   2   8   0       34.09       30.64      6.37 o 
   3   8   0      117.73      103.00      6.17 o 
   4   8   0       15.83       18.01      4.86 o 
   5   8   0        6.80       10.55      9.12 o 
   6   8   0       39.11       38.74     16.83 o 
   7   8   0      224.82      207.28      9.84 o 
   8   8   0       93.39       79.53     11.49 o 
   9   8   0       46.56       48.85     11.04 o 
  10   8   0        0.45       17.40     12.09 o 
   1   9   0       17.48       19.54      3.85 o 
   2   9   0     2223.37     2366.87     89.86 o 
   3   9   0      273.30      268.56      6.49 o 
   4   9   0      321.76      311.33     52.89 o 
   5   9   0      165.71      194.09     14.28 o 
   6   9   0       36.28       24.30      7.20 o 
   7   9   0       26.83       16.42     13.20 o 
   8   9   0        2.70       10.11     16.78 o 
   9   9   0       57.27       54.12     14.86 o 
   0  10   0      150.42      134.76     30.37 o 
   1  10   0      163.76      146.08      5.85 o 
   2  10   0       10.90        4.38      5.40 o 
   3  10   0       79.66       71.18      7.31 o 
   4  10   0        1.35       12.95      9.13 o 
   5  10   0       49.81       53.97     18.01 o 
   6  10   0        0.51        6.24      8.06 o 
   7  10   0       45.79       47.50     15.88 o 
   1  11   0       27.89       36.86     12.72 o 
   2  11   0       34.01       34.23      7.31 o 
   3  11   0       97.60       98.38     13.73 o 
   4  11   0      147.29      158.24     24.22 o 
   5  11   0       22.53       27.93     36.77 o 
 -14   1   1       21.53       25.15      9.07 o 
 -13   1   1      218.04      221.56      9.01 o 
 -12   1   1      226.61      249.43      7.02 o 
 -11   1   1      316.68      306.45      6.10 o 
 -10   1   1      748.96      799.82      9.74 o 
  -9   1   1      522.03      530.66      6.75 o 
  -8   1   1      263.55      268.20      4.29 o 
  -7   1   1      286.93      282.60      4.10 o 
  -6   1   1     1265.72     1148.74     11.68 o 
  -5   1   1     3642.13     3673.69     34.97 o 
  -4   1   1    12909.41    13048.81    116.65 o 
  -3   1   1    38166.96    37191.21    333.38 o 
  -2   1   1      235.30      198.27      2.25 o 
  -1   1   1      300.45      341.18     12.95 o 
   1   1   1     3697.16     2461.59     84.13 o 
   2   1   1     5841.67     5652.37     55.96 o 
   3   1   1    35932.65    35034.19    338.80 o 
   4   1   1     6807.03     6556.74     80.00 o 
   5   1   1      332.38      297.96      5.54 o 
   6   1   1      294.95      316.05      4.45 o 
   7   1   1      220.23      235.13      6.05 o 
   8   1   1      199.91      197.01      3.51 o 
   9   1   1     1612.65     1670.44     15.86 o 
  10   1   1     2670.51     2877.04     60.75 o 
  11   1   1      136.55      147.41      5.21 o 
  12   1   1      128.64      141.27      6.34 o 
  13   1   1       33.66       42.30      6.92 o 
 -13   2   1       15.89       29.15      8.15 o 
 -12   2   1      132.31      110.05      5.03 o 
 -11   2   1       70.03       63.00      4.95 o 
 -10   2   1       24.44       23.57      3.33 o 
  -9   2   1       81.43       80.21      3.30 o 
  -8   2   1       69.02       65.69      2.34 o 
  -7   2   1      600.30      582.47      7.02 o 
  -6   2   1       12.34       21.54      1.86 o 
  -5   2   1      201.61      202.34      2.92 o 
  -4   2   1       29.29       43.08      1.30 o 
  -3   2   1      676.07      634.17      7.87 o 
  -2   2   1     2760.23     2651.68     28.30 o 
  -1   2   1       37.49       38.91      2.20 o 
   0   2   1      613.07      586.51     10.50 o 
   1   2   1     1118.73     1094.85     11.33 o 
   2   2   1      657.66      620.04      9.11 o 
   3   2   1       88.49      108.97      2.92 o 
   4   2   1     3067.09     3331.49     33.22 o 
   5   2   1      209.61      223.92      3.31 o 
   6   2   1     1625.60     1665.92     16.23 o 
   7   2   1        6.69        5.64      3.55 o 
   8   2   1      375.85      382.87     12.40 o 
   9   2   1      297.50      300.34      4.89 o 
  10   2   1       27.10       21.08      3.89 o 
  11   2   1      219.63      209.06      5.48 o 
  12   2   1      159.94      156.13     20.36 o 
  13   2   1        0.57        4.33      7.73 o 
 -13   3   1       27.70       36.29     12.26 o 
 -12   3   1       75.60       83.65      6.74 o 
 -11   3   1      192.41      208.58      6.06 o 
 -10   3   1      759.79      784.72     16.79 o 
  -9   3   1      388.84      383.05      6.17 o 
  -8   3   1       14.00       13.01      2.48 o 
  -7   3   1       16.76       22.45      2.08 o 
  -6   3   1     2980.03     3106.76     29.20 o 
  -5   3   1     1177.67     1055.26     15.57 o 
  -4   3   1     8927.91     8940.99     98.99 o 
  -3   3   1     6451.16     6153.77     68.64 o 
  -2   3   1      941.46      961.03     13.10 o 
  -1   3   1     1634.49     1681.23     18.09 o 
   0   3   1     3719.35     3797.71     45.04 o 
   1   3   1     4166.87     4090.44     62.55 o 
   2   3   1     5207.87     5113.57     50.63 o 
   3   3   1    10100.97    10070.72     98.35 o 
   4   3   1    10597.21    10617.40    178.22 o 
   5   3   1      179.41      163.98      2.56 o 
   6   3   1      212.85      237.76      6.41 o 
   7   3   1      180.34      176.95      3.57 o 
   8   3   1     1012.38     1018.78     10.59 o 
   9   3   1      901.51      938.97     13.09 o 
  10   3   1       11.46       15.11      9.32 o 
  11   3   1      478.81      496.05     16.11 o 
  12   3   1       57.05       65.24      7.28 o 
  13   3   1       22.81       40.93     10.84 o 
 -13   4   1       30.52       45.72     11.97 o 
 -12   4   1       15.11       20.68      8.46 o 
 -11   4   1        0.85        9.63     12.26 o 
 -10   4   1        2.95        2.94      2.47 o 
  -9   4   1       26.69       26.54      2.32 o 
  -8   4   1      969.89      990.80     11.72 o 
  -7   4   1      540.20      567.06      9.37 o 
  -6   4   1     2175.35     2197.96     34.78 o 
  -5   4   1      286.06      317.40      5.64 o 
  -4   4   1      446.36      531.19      7.59 o 
  -3   4   1        3.00       -2.94      2.94 o 
  -2   4   1     5007.83     5160.82     57.13 o 
  -1   4   1     4606.07     4506.06     47.12 o 
   0   4   1      528.22      537.49     12.42 o 
   1   4   1      253.14      242.13      3.61 o 
   2   4   1     8159.36     8199.20     90.49 o 
   3   4   1       76.95       71.80      2.29 o 
   4   4   1      162.30      124.12      7.50 o 
   5   4   1      427.22      394.46      5.12 o 
   6   4   1      723.01      693.35     23.02 o 
   7   4   1       53.68       45.44      1.83 o 
   8   4   1      214.25      208.80      3.57 o 
   9   4   1      133.01      143.15      5.99 o 
  10   4   1        2.16        3.92      5.02 o 
  11   4   1      139.23      117.73      5.63 o 
  12   4   1       44.97       60.60      9.18 o 
  13   4   1        7.52        1.71     13.25 o 
 -12   5   1       17.24       -7.32     10.22 o 
 -11   5   1       57.42       54.64      9.72 o 
 -10   5   1      202.91      227.96     23.52 o 
  -9   5   1      313.38      296.45     10.66 o 
  -8   5   1      166.33      156.99      8.37 o 
  -7   5   1       23.10       35.81     10.89 o 
  -6   5   1      248.30      214.15      5.87 o 
  -5   5   1      377.01      361.03     11.24 o 
  -4   5   1     2317.80     2264.93     28.72 o 
  -3   5   1     1549.87     1554.19     18.27 o 
  -2   5   1      342.65      323.42      4.89 o 
  -1   5   1      256.04      273.87      4.28 o 
   0   5   1      612.11      600.00      7.67 o 
   1   5   1       83.29      103.55      2.92 o 
   2   5   1      373.75      329.18     10.98 o 
   3   5   1     1112.92     1020.78     17.36 o 
   4   5   1     5117.48     5207.04     63.42 o 
   5   5   1       47.09       49.47      7.21 o 
   6   5   1       14.20       10.65      3.46 o 
   7   5   1       49.12       44.30      5.89 o 
   8   5   1       25.85       29.65      4.81 o 
   9   5   1       17.27       28.35      8.08 o 
  10   5   1      224.32      253.74     11.93 o 
  11   5   1       52.60       58.16     10.64 o 
  12   5   1       13.10       -1.45     11.54 o 
 -12   6   1       21.41       38.67     13.66 o 
 -11   6   1        4.02       -6.88      9.89 o 
 -10   6   1       33.76       33.50      8.42 o 
  -9   6   1      122.86      101.98      8.76 o 
  -8   6   1      528.51      539.26     17.29 o 
  -7   6   1      205.96      187.53      7.11 o 
  -6   6   1     1349.69     1438.85     50.37 o 
  -5   6   1      177.38      186.82      5.99 o 
  -4   6   1      292.78      279.86      6.51 o 
  -3   6   1        5.39        5.48      1.52 o 
  -2   6   1     1724.56     1720.05     47.79 o 
  -1   6   1     3221.30     3266.43     37.13 o 
   0   6   1     1095.40     1110.11     13.66 o 
   1   6   1     2128.91     2139.85     60.71 o 
   2   6   1      718.14      715.01      8.81 o 
   3   6   1      880.15      956.45     23.16 o 
   4   6   1      471.16      443.73      8.69 o 
   5   6   1     1020.18     1009.98     34.84 o 
   6   6   1     1163.15     1222.68     23.84 o 
   7   6   1     1205.07     1234.63     47.36 o 
   8   6   1       65.51       76.31     10.81 o 
   9   6   1       55.31       60.91      6.20 o 
  10   6   1        0.22        4.10     10.19 o 
  11   6   1      198.28      192.85     13.34 o 
  12   6   1       13.24        5.33     11.37 o 
 -11   7   1        1.49       24.08     12.45 o 
 -10   7   1       22.89       15.37      8.89 o 
  -9   7   1       22.73       11.45     10.42 o 
  -8   7   1       11.88       10.44      5.61 o 
  -7   7   1       56.75       52.25     10.60 o 
  -6   7   1       85.00       73.39     12.89 o 
  -5   7   1      254.79      265.14      7.07 o 
  -4   7   1      118.53      107.79     12.62 o 
  -3   7   1      134.14      133.30      3.32 o 
  -2   7   1       15.76        7.98      2.35 o 
  -1   7   1       16.58       18.91      2.34 o 
   0   7   1       66.23       68.62      2.96 o 
   1   7   1       67.72       62.24      4.99 o 
   2   7   1      300.44      304.20      7.81 o 
   3   7   1      851.55      813.45     36.99 o 
   4   7   1       97.60       82.57      3.72 o 
   5   7   1       85.85      108.95      5.39 o 
   6   7   1      303.81      278.03     17.76 o 
   7   7   1      218.91      185.94     30.20 o 
   8   7   1        1.87       -4.53      9.59 o 
   9   7   1        2.45        7.97      9.76 o 
  10   7   1      170.62      168.41     31.77 o 
  11   7   1        5.26        5.03     11.22 o 
 -10   8   1       84.01       84.84     27.65 o 
  -9   8   1       54.11       59.71     12.57 o 
  -8   8   1      221.50      232.43     19.22 o 
  -7   8   1      287.21      308.71     11.00 o 
  -6   8   1      185.54      181.01     24.31 o 
  -5   8   1      821.11      802.99     47.59 o 
  -4   8   1       84.89       78.47      9.89 o 
  -3   8   1      108.58       92.86      3.23 o 
  -2   8   1      933.51      974.59     55.23 o 
  -1   8   1     2461.72     2586.85    109.20 o 
   0   8   1      554.45      583.02      9.30 o 
   1   8   1      806.41      814.82     22.98 o 
   2   8   1       88.12       97.05     12.93 o 
   3   8   1        2.34        2.50      2.38 o 
   4   8   1      292.95      292.99     19.02 o 
   5   8   1      696.34      682.56     49.54 o 
   6   8   1      508.35      510.62     76.61 o 
   7   8   1      344.39      367.39     28.28 o 
   8   8   1      250.19      242.53     12.73 o 
   9   8   1       70.18       75.89     13.57 o 
  10   8   1        2.15       -1.92     15.79 o 
  -9   9   1       14.53      -13.56     14.36 o 
  -8   9   1       73.91       69.38     11.06 o 
  -7   9   1        3.70        6.58      7.71 o 
  -6   9   1       60.08       56.18      7.04 o 
  -5   9   1       37.67       33.37      9.08 o 
  -4   9   1       31.78       26.61     13.76 o 
  -3   9   1      181.72      178.40     14.09 o 
  -2   9   1      124.97      123.43     12.48 o 
  -1   9   1      451.50      470.79     37.91 o 
   0   9   1       51.70       43.51      5.63 o 
   1   9   1      194.83      198.16      7.02 o 
   2   9   1        0.25        1.92      3.33 o 
   3   9   1        7.98       10.84      3.45 o 
   4   9   1        2.92       -1.17      7.44 o 
   5   9   1      107.53       97.83      8.25 o 
   6   9   1        1.18       -8.04      8.04 o 
   7   9   1       51.76       30.62     11.08 o 
   8   9   1        5.39        3.93     11.41 o 
   9   9   1       64.14       75.60     12.75 o 
  -7  10   1      240.83      236.40     15.93 o 
  -6  10   1      129.15      109.02     11.20 o 
  -5  10   1       67.72       77.55     20.80 o 
  -4  10   1        2.57       -9.79      9.79 o 
  -3  10   1      120.34      119.74     14.40 o 
  -2  10   1       48.48       54.82      6.06 o 
  -1  10   1     1058.62     1118.53     62.16 o 
   0  10   1      204.01      219.43     13.02 o 
   1  10   1      208.32      210.64     10.37 o 
   2  10   1       27.25       32.47      7.44 o 
   3  10   1        0.29        5.37     11.27 o 
   4  10   1        1.15       19.12     11.63 o 
   5  10   1      138.89      152.91     26.28 o 
   6  10   1      120.32      121.44     10.94 o 
   7  10   1       28.24       48.25     25.37 o 
  -5  11   1        8.15        9.01     12.75 o 
  -4  11   1        1.18       -6.42      9.76 o 
  -3  11   1      115.97      118.81     19.08 o 
  -2  11   1        0.24        7.72      6.69 o 
  -1  11   1      157.64      129.31      8.65 o 
   0  11   1        7.36        3.55      7.34 o 
   1  11   1      149.18      142.29     20.87 o 
   2  11   1       49.32       56.40      7.92 o 
   3  11   1        6.56        7.69     17.70 o 
   4  11   1        1.29        6.52     10.02 o 
   5  11   1        6.75       12.52     11.90 o 
 -14   0   2      125.98      116.84     10.83 o 
 -13   0   2      431.05      408.32     16.10 o 
 -12   0   2       92.53       90.91      3.89 o 
 -11   0   2        2.15        4.20      3.48 o 
 -10   0   2      141.76      165.23      5.47 o 
  -9   0   2     1303.58     1332.28     20.01 o 
  -8   0   2      801.22      780.86     12.13 o 
  -7   0   2     5453.69     5724.38     68.53 o 
  -6   0   2     8900.85     9621.66    113.05 o 
  -5   0   2        4.42        4.68      1.98 o 
  -4   0   2      671.73      638.55      8.62 o 
  -3   0   2    16131.88    15774.35    184.02 o 
  -2   0   2      308.02      255.06      3.43 o 
   1   0   2      798.62      822.21     16.31 o 
   2   0   2     6719.29     6743.30     86.52 o 
   3   0   2      491.64      537.97      7.99 o 
   4   0   2     2784.18     2861.22     37.89 o 
   5   0   2     9622.89     9732.90    136.49 o 
   6   0   2     2929.06     2874.80     38.45 o 
   7   0   2     5347.21     5516.08     72.57 o 
   8   0   2      310.43      297.75      6.91 o 
   9   0   2      414.94      393.01      8.65 o 
  10   0   2     2137.89     2219.25     29.86 o 
  11   0   2       91.94       91.39      6.08 o 
  12   0   2      640.83      637.03     15.29 o 
  13   0   2      263.51      257.26     13.80 o 
 -14   1   2      180.12      147.48     11.99 o 
 -13   1   2      110.55       82.11     11.65 o 
 -12   1   2      144.71      115.45      6.04 o 
 -11   1   2      224.42      216.24      5.81 o 
 -10   1   2       37.18       28.42      3.13 o 
  -9   1   2       19.15       22.20      5.55 o 
  -8   1   2        2.31        0.08      2.51 o 
  -7   1   2       23.49       20.19      3.59 o 
  -6   1   2       39.92       39.65      2.66 o 
  -5   1   2      565.53      609.91      6.49 o 
  -4   1   2      579.55      520.11      5.75 o 
  -3   1   2      177.21      197.92      2.55 o 
  -2   1   2    19132.49    18997.87    155.93 o 
  -1   1   2     1321.14     1373.17     13.50 o 
   0   1   2        1.14       15.17      6.11 o 
   1   1   2      406.39      381.85      4.60 o 
   2   1   2      247.45      259.67      3.22 o 
   3   1   2       39.72       45.42      3.33 o 
   4   1   2       43.60       21.34      1.79 o 
   5   1   2       19.68       25.14      2.22 o 
   6   1   2      430.67      466.26      5.65 o 
   7   1   2      391.87      421.58      6.81 o 
   8   1   2       32.72       37.02      2.84 o 
   9   1   2      443.42      461.37      6.65 o 
  10   1   2      467.48      469.28      6.57 o 
  11   1   2      104.69       91.13      4.15 o 
  12   1   2        5.32        7.75      4.82 o 
  13   1   2        0.21        7.30      7.64 o 
 -13   2   2       10.00        0.03      6.87 o 
 -12   2   2       15.27       11.49      9.92 o 
 -11   2   2      107.04      128.20     15.51 o 
 -10   2   2      974.62     1068.37     12.94 o 
  -9   2   2      663.87      634.91     17.85 o 
  -8   2   2      809.29      827.12      9.72 o 
  -7   2   2     2136.92     2201.01     49.27 o 
  -6   2   2      620.91      504.55     10.12 o 
  -5   2   2      404.96      420.49      4.79 o 
  -4   2   2       47.02       45.43      1.19 o 
  -3   2   2      790.03      760.02      7.82 o 
  -2   2   2    59374.04    56181.47    999.79 o 
  -1   2   2    16059.52    15638.93    181.46 o 
   0   2   2    40026.72    38365.54    456.67 o 
   1   2   2       34.06       39.34      1.21 o 
   2   2   2      132.62      147.16      2.31 o 
   3   2   2      603.75      569.26      8.51 o 
   4   2   2     1152.12     1177.06     13.25 o 
   5   2   2     4821.63     4842.80     46.56 o 
   6   2   2    14189.20    14921.79    134.59 o 
   7   2   2     1358.25     1311.96     19.81 o 
   8   2   2      582.59      594.61      7.09 o 
   9   2   2      288.35      300.51      5.32 o 
  10   2   2      516.19      536.47      7.53 o 
  11   2   2      363.35      365.87     15.71 o 
  12   2   2      145.88      139.15     14.11 o 
  13   2   2       67.31       63.64      9.79 o 
 -13   3   2        0.23        2.79     10.25 o 
 -12   3   2       41.49       29.11      7.75 o 
 -11   3   2      392.32      398.85     11.42 o 
 -10   3   2        8.11       10.45     11.34 o 
  -9   3   2      566.59      524.41      8.04 o 
  -8   3   2        1.84        1.70      3.18 o 
  -7   3   2      116.92      121.89      2.89 o 
  -6   3   2       54.28       78.84      2.53 o 
  -5   3   2     4345.92     4479.95     41.08 o 
  -4   3   2      730.83      689.85      7.55 o 
  -3   3   2       34.14       36.00      2.15 o 
  -2   3   2      604.27      597.26      8.02 o 
  -1   3   2     5012.63     5162.34     61.12 o 
   0   3   2        6.95        6.49      1.33 o 
   1   3   2     4199.61     4201.21     48.54 o 
   2   3   2     2419.16     2377.10     24.13 o 
   3   3   2     3153.56     3088.10     32.91 o 
   4   3   2       12.54        9.38      1.59 o 
   5   3   2      534.97      481.63      5.93 o 
   6   3   2       53.01       51.94      5.58 o 
   7   3   2       38.77       29.74      2.53 o 
   8   3   2      146.69      127.43      3.22 o 
   9   3   2      544.24      547.82     15.51 o 
  10   3   2       33.15       31.63      3.44 o 
  11   3   2       34.50       42.01      4.73 o 
  12   3   2        0.05        9.47      5.91 o 
  13   3   2       38.51       23.00     21.39 o 
 -13   4   2      197.38      175.23     14.33 o 
 -12   4   2      147.66      122.25     12.23 o 
 -11   4   2      151.79      153.26      6.12 o 
 -10   4   2       54.89       60.85      8.16 o 
  -9   4   2      153.53      175.27      4.15 o 
  -8   4   2      476.42      503.20      7.12 o 
  -7   4   2     1557.53     1535.65     53.79 o 
  -6   4   2      755.86      765.32     27.26 o 
  -5   4   2      150.03      168.42      7.09 o 
  -4   4   2       97.24       97.13      3.00 o 
  -3   4   2      126.79       97.95      4.78 o 
  -2   4   2      290.03      246.73      3.83 o 
  -1   4   2     2668.62     2471.43     36.68 o 
   0   4   2     6799.73     6677.43     69.49 o 
   1   4   2     2475.66     2512.27     26.98 o 
   2   4   2     3014.36     3217.64     37.28 o 
   3   4   2      714.54      743.68      8.45 o 
   4   4   2      808.67      824.92     14.95 o 
   5   4   2      455.10      495.40      6.28 o 
   6   4   2      898.82      879.17     12.60 o 
   7   4   2     1636.86     1688.05     33.41 o 
   8   4   2        6.10        4.43      1.85 o 
   9   4   2       81.05       88.93      2.99 o 
  10   4   2       50.96       45.25      3.16 o 
  11   4   2      106.16      105.97      9.03 o 
  12   4   2        7.69       16.08     10.91 o 
  13   4   2       86.11       93.27     12.70 o 
 -12   5   2        2.50       13.22     10.75 o 
 -11   5   2       79.16      103.60     12.14 o 
 -10   5   2      955.49      952.38     58.53 o 
  -9   5   2        5.91       10.87      6.67 o 
  -8   5   2        2.67        2.71     10.45 o 
  -7   5   2       47.75       47.24      9.66 o 
  -6   5   2      306.81      293.93     12.27 o 
  -5   5   2     1321.23     1333.35     17.01 o 
  -4   5   2     1828.75     1929.98     26.93 o 
  -3   5   2     1282.13     1276.07     35.04 o 
  -2   5   2      430.29      406.34      5.77 o 
  -1   5   2       15.27       10.62      1.80 o 
   0   5   2     1394.83     1474.86     33.95 o 
   1   5   2     1674.76     1668.54     18.26 o 
   2   5   2     1313.89     1197.56     13.46 o 
   3   5   2     4296.09     4624.76     95.34 o 
   4   5   2      569.73      542.60      7.14 o 
   5   5   2      569.81      586.55      9.93 o 
   6   5   2        8.73       10.14      2.83 o 
   7   5   2      496.15      505.64     28.36 o 
   8   5   2      785.02      791.24     33.02 o 
   9   5   2      237.64      244.87      9.86 o 
  10   5   2       96.93       80.66     14.28 o 
  11   5   2      139.14      166.63     17.56 o 
  12   5   2       42.37       56.13     12.29 o 
 -12   6   2        8.37        7.61     37.28 o 
 -11   6   2        7.05       -9.97      9.97 o 
 -10   6   2       96.84      101.69     10.22 o 
  -9   6   2      746.54      779.66     19.59 o 
  -8   6   2       69.59       73.51      6.97 o 
  -7   6   2      438.45      431.04      9.32 o 
  -6   6   2       17.77       18.83      4.11 o 
  -5   6   2        7.40       13.62     13.86 o 
  -4   6   2      144.82      127.70     11.89 o 
  -3   6   2      149.53      134.82      5.35 o 
  -2   6   2     1269.03     1227.29     41.89 o 
  -1   6   2     1731.12     1658.55     19.38 o 
   0   6   2      352.70      324.47      8.67 o 
   1   6   2      580.00      564.57      6.88 o 
   2   6   2      891.31     1029.26     11.43 o 
   3   6   2       59.08       51.07      4.20 o 
   4   6   2       80.20       97.59     11.27 o 
   5   6   2      426.94      451.72      7.89 o 
   6   6   2      387.91      363.77      8.69 o 
   7   6   2      391.44      409.81      8.59 o 
   8   6   2      127.78      142.50     15.64 o 
   9   6   2       10.27       14.82      6.30 o 
  10   6   2      130.12      120.99     11.32 o 
  11   6   2        1.30      -12.10     12.10 o 
 -11   7   2      137.18      143.89     19.42 o 
 -10   7   2        4.60        8.39     11.49 o 
  -9   7   2       87.59       79.31      9.16 o 
  -8   7   2        0.13        4.23      9.92 o 
  -7   7   2       23.63       26.45      7.92 o 
  -6   7   2      238.20      228.55     11.64 o 
  -5   7   2     1542.39     1655.97     22.89 o 
  -4   7   2     1556.77     1558.16     40.57 o 
  -3   7   2      382.47      400.60     19.35 o 
  -2   7   2      456.33      488.60     12.38 o 
  -1   7   2      438.15      434.71     11.20 o 
   0   7   2     1592.11     1588.47     52.01 o 
   1   7   2      853.68      846.07     20.89 o 
   2   7   2     2089.71     2108.71     55.33 o 
   3   7   2      387.51      381.02      5.59 o 
   4   7   2      484.20      470.09     11.20 o 
   5   7   2       22.11       36.46      7.56 o 
   6   7   2        0.14        0.51      5.02 o 
   7   7   2      144.50      157.82      7.55 o 
   8   7   2      459.72      438.96     22.55 o 
   9   7   2      387.47      382.02     12.52 o 
  10   7   2      195.32      199.48     13.01 o 
  11   7   2        2.52        0.30     11.43 o 
 -10   8   2       11.61       38.76     13.73 o 
  -9   8   2       19.18       20.67     10.15 o 
  -8   8   2        1.05        1.14     10.00 o 
  -7   8   2       16.78       15.75     15.13 o 
  -6   8   2        4.28        4.54      5.26 o 
  -5   8   2       34.10       27.44      5.65 o 
  -4   8   2       12.36       18.88      4.78 o 
  -3   8   2       39.46       36.22      4.13 o 
  -2   8   2        9.43       15.64      4.06 o 
  -1   8   2      335.26      326.82      8.20 o 
   0   8   2      154.90      134.63     17.08 o 
   1   8   2       37.49       32.39      3.03 o 
   2   8   2       24.17       21.93      2.69 o 
   3   8   2       19.60       18.01      4.18 o 
   4   8   2        1.18        4.56      2.70 o 
   5   8   2       60.76       67.38     13.27 o 
   6   8   2       20.60       28.10     24.84 o 
   7   8   2       78.07       79.89     10.35 o 
   8   8   2       54.42       51.28     14.14 o 
   9   8   2       95.98       86.22     11.97 o 
  10   8   2        7.35        4.82     10.77 o 
  -9   9   2       25.66       38.18     11.12 o 
  -8   9   2        0.13      -10.74     10.74 o 
  -7   9   2      157.70      148.04     35.44 o 
  -6   9   2       55.43       54.53     19.04 o 
  -5   9   2      429.77      409.13     46.05 o 
  -4   9   2      788.91      831.51     53.49 o 
  -3   9   2       57.32       57.61      9.39 o 
  -2   9   2      271.89      280.19     20.35 o 
  -1   9   2      738.93      746.84     25.26 o 
   0   9   2       47.72       43.85      5.04 o 
   1   9   2      150.84      140.11      8.66 o 
   2   9   2      979.62      989.58     49.59 o 
   3   9   2      643.87      699.19     30.91 o 
   4   9   2      123.15      138.91      5.99 o 
   5   9   2      270.37      285.74     13.53 o 
   6   9   2       10.11       15.45      8.47 o 
   7   9   2      116.23       78.17     11.66 o 
   8   9   2      290.64      288.41     17.24 o 
  -7  10   2        3.22        8.02     10.00 o 
  -6  10   2        8.85        4.41      8.30 o 
  -5  10   2        7.84        8.46      8.30 o 
  -4  10   2        3.54       -3.72      8.37 o 
  -3  10   2        1.11        4.09      4.99 o 
  -2  10   2      177.20      178.41      6.92 o 
  -1  10   2       55.69       45.17      5.01 o 
   0  10   2       73.46       65.02     11.34 o 
   1  10   2       30.99       29.81      5.40 o 
   2  10   2       22.57       34.04      7.82 o 
   3  10   2       46.50       60.51     18.76 o 
   4  10   2        1.66       -6.87     15.69 o 
   5  10   2       60.72       44.59     17.19 o 
   6  10   2       24.00       26.93     11.44 o 
   7  10   2       21.84       28.14     11.28 o 
  -5  11   2       68.76       73.79     20.98 o 
  -4  11   2      250.92      241.97     46.57 o 
  -3  11   2       22.55       21.94     17.93 o 
  -2  11   2       76.40       70.48     10.82 o 
  -1  11   2       28.84       40.66      7.92 o 
   0  11   2       30.32       29.04      9.77 o 
   1  11   2       47.25       33.63      9.17 o 
   2  11   2      205.41      198.63     10.70 o 
   3  11   2      144.43      165.02     47.84 o 
   4  11   2       49.77       85.27     22.49 o 
   5  11   2        6.49        5.91     15.21 o 
 -14   1   3       22.30       28.67     14.73 o 
 -13   1   3       26.30       29.99      6.52 o 
 -12   1   3       56.57       58.30      4.62 o 
 -11   1   3      454.36      475.03      7.53 o 
 -10   1   3      543.69      537.14     12.62 o 
  -9   1   3      120.21      120.47      3.06 o 
  -8   1   3      394.21      399.85      5.63 o 
  -7   1   3      882.30      909.79      9.68 o 
  -6   1   3     7507.70     7645.34     62.09 o 
  -5   1   3     3621.38     3378.23     29.93 o 
  -4   1   3      821.59      735.04      7.68 o 
  -3   1   3    15246.60    15656.82    124.77 o 
  -2   1   3     8769.50     8946.17     71.81 o 
  -1   1   3      114.75      115.83      1.78 o 
   0   1   3       34.54       44.44      1.90 o 
   1   1   3    19603.30    19675.83    183.23 o 
   2   1   3    14166.24    13692.44    128.42 o 
   3   1   3    15757.29    15595.40    145.70 o 
   4   1   3     1573.71     1446.45     23.06 o 
   5   1   3      314.29      351.60      4.86 o 
   6   1   3       75.01       85.27      2.70 o 
   7   1   3     1415.26     1483.45     15.27 o 
   8   1   3     1238.09     1265.55     13.43 o 
   9   1   3     1385.91     1392.07     15.00 o 
  10   1   3      606.72      626.27     11.02 o 
  11   1   3       24.29       36.22      3.97 o 
  12   1   3        2.02       10.15      4.40 o 
  13   1   3        0.92       -4.66      7.29 o 
 -13   2   3       17.42       16.62     14.68 o 
 -12   2   3       16.03       15.43      4.19 o 
 -11   2   3       31.76       30.59      3.92 o 
 -10   2   3       22.28       12.57      3.79 o 
  -9   2   3      199.33      182.35      4.39 o 
  -8   2   3      939.06      969.36     11.95 o 
  -7   2   3       87.42       93.99      2.88 o 
  -6   2   3     1107.69     1175.53     12.21 o 
  -5   2   3      718.92      793.10     11.35 o 
  -4   2   3     2351.68     2350.85     42.24 o 
  -3   2   3      904.07      875.84     13.33 o 
  -2   2   3    16661.22    17022.09    205.34 o 
  -1   2   3     3769.96     3743.45     37.37 o 
   0   2   3      972.28      993.64     10.64 o 
   1   2   3     1046.32      991.54     10.61 o 
   2   2   3      442.22      406.91      4.97 o 
   3   2   3      768.16      805.63      9.07 o 
   4   2   3      211.07      186.82      4.39 o 
   5   2   3      234.20      203.24      3.78 o 
   6   2   3       19.38        6.30      2.48 o 
   7   2   3       89.12       63.92      2.89 o 
   8   2   3     1849.08     1952.74     18.99 o 
   9   2   3      110.61      111.74      4.09 o 
  10   2   3       46.55       46.91      3.91 o 
  11   2   3       62.18       53.04      3.90 o 
  12   2   3       33.74       31.67     11.05 o 
  13   2   3        0.27       11.54     15.86 o 
 -13   3   3      182.61      226.39     14.75 o 
 -12   3   3      186.66      184.06     18.21 o 
 -11   3   3       66.55       64.71      6.51 o 
 -10   3   3      929.63      998.74     49.79 o 
  -9   3   3      151.34      151.09      4.03 o 
  -8   3   3      108.52      100.93      3.64 o 
  -7   3   3      592.13      581.33     16.19 o 
  -6   3   3      759.25      668.90     14.39 o 
  -5   3   3     4891.53     5058.79     43.02 o 
  -4   3   3     5246.89     5114.72     92.68 o 
  -3   3   3     2295.84     2152.02     49.95 o 
  -2   3   3     3795.16     4101.52     42.15 o 
  -1   3   3     3404.98     3599.79     43.07 o 
   0   3   3      170.66      162.25      4.92 o 
   1   3   3     1028.08      906.88     12.29 o 
   2   3   3    16408.16    16617.37    162.08 o 
   3   3   3     2819.03     2746.15     40.34 o 
   4   3   3      257.16      197.31      3.35 o 
   5   3   3       29.95       24.38      5.02 o 
   6   3   3        7.06        6.40      2.17 o 
   7   3   3       66.47       63.62      2.88 o 
   8   3   3     1351.31     1423.32     32.61 o 
   9   3   3     1259.62     1259.83     13.93 o 
  10   3   3      650.69      692.55     17.37 o 
  11   3   3       35.87       44.09      3.84 o 
  12   3   3        4.01       10.97      8.88 o 
  13   3   3        0.08       -1.54     16.85 o 
 -13   4   3       39.88       49.89      9.77 o 
 -12   4   3       60.97       50.62     10.01 o 
 -11   4   3       31.63       25.88      7.73 o 
 -10   4   3      171.20      153.33      7.24 o 
  -9   4   3      213.32      213.19      5.02 o 
  -8   4   3      969.46     1002.45     26.59 o 
  -7   4   3      770.11      760.62      8.39 o 
  -6   4   3       23.01       33.74      2.71 o 
  -5   4   3       67.82       57.42      4.17 o 
  -4   4   3      160.28      170.27      4.43 o 
  -3   4   3      425.60      425.98      7.62 o 
  -2   4   3      310.08      297.07     10.30 o 
  -1   4   3     4031.32     3983.58     67.84 o 
   0   4   3     2887.11     3036.69     35.94 o 
   1   4   3        3.57        3.60      2.90 o 
   2   4   3        2.02        3.21      1.57 o 
   3   4   3       26.00       30.25      1.92 o 
   4   4   3     3475.49     3638.28     35.25 o 
   5   4   3     1279.57     1262.33     24.27 o 
   6   4   3      755.68      783.66      9.21 o 
   7   4   3      181.31      171.29     11.72 o 
   8   4   3      108.73       90.64      3.09 o 
   9   4   3       23.96       25.45      5.51 o 
  10   4   3      106.46       83.00      3.54 o 
  11   4   3      150.49      158.09      7.67 o 
  12   4   3      173.53      181.67     12.52 o 
 -12   5   3       70.11       74.48     11.76 o 
 -11   5   3      105.87       75.98     12.02 o 
 -10   5   3      268.55      275.94     12.05 o 
  -9   5   3       43.57       45.81      7.76 o 
  -8   5   3      211.52      181.82     10.95 o 
  -7   5   3      233.23      217.83     14.68 o 
  -6   5   3      761.61      786.92     13.15 o 
  -5   5   3      437.42      408.25      7.37 o 
  -4   5   3      552.52      561.36     10.10 o 
  -3   5   3      513.80      499.15      6.91 o 
  -2   5   3      744.59      782.50     10.02 o 
  -1   5   3       10.20        4.54      2.80 o 
   0   5   3      261.15      217.25      7.13 o 
   1   5   3     4506.94     4684.87     91.55 o 
   2   5   3     4424.98     4501.45     59.91 o 
   3   5   3     2303.32     2273.18     44.22 o 
   4   5   3      488.22      484.65     15.07 o 
   5   5   3      284.47      292.78      4.58 o 
   6   5   3        6.66        8.79      1.99 o 
   7   5   3       57.93       50.82      2.51 o 
   8   5   3       37.36       45.03      5.46 o 
   9   5   3      201.83      214.68      4.93 o 
  10   5   3      195.41      195.99      5.74 o 
  11   5   3      352.08      377.04     16.10 o 
  12   5   3       24.10       38.42     12.38 o 
 -12   6   3        4.82       13.77     11.29 o 
 -11   6   3        1.28       13.75     12.78 o 
 -10   6   3       65.81       74.01      9.53 o 
  -9   6   3       12.97       13.67      7.67 o 
  -8   6   3      840.28      862.84     70.84 o 
  -7   6   3     1016.16     1040.29     88.19 o 
  -6   6   3        4.16        5.22      9.73 o 
  -5   6   3       55.37       54.16      5.60 o 
  -4   6   3      141.71      131.68      9.62 o 
  -3   6   3     3487.57     3615.16    106.02 o 
  -2   6   3     1147.12     1194.20     35.53 o 
  -1   6   3     2014.52     1985.21     30.56 o 
   0   6   3     2091.42     2145.16     37.41 o 
   1   6   3       60.22       74.35      2.83 o 
   2   6   3      373.98      402.95      7.49 o 
   3   6   3      354.53      357.32      5.46 o 
   4   6   3     2140.31     2152.71     23.00 o 
   5   6   3      676.69      665.65     15.23 o 
   6   6   3      773.16      790.77     27.82 o 
   7   6   3      393.90      417.98     33.30 o 
   8   6   3      137.00      144.88      7.71 o 
   9   6   3       26.49       24.93      6.52 o 
  10   6   3      356.64      371.36     18.30 o 
  11   6   3       43.41       41.57     12.16 o 
 -11   7   3       34.52       48.41     10.54 o 
 -10   7   3       21.11       35.53     16.51 o 
  -9   7   3        1.01       -5.83     10.04 o 
  -8   7   3       12.00       21.57      5.36 o 
  -7   7   3        1.05       -0.66     12.94 o 
  -6   7   3      532.44      504.51     36.05 o 
  -5   7   3       46.37       48.21      7.77 o 
  -4   7   3      368.80      372.84     17.64 o 
  -3   7   3      802.49      794.92     34.30 o 
  -2   7   3      234.53      215.84     12.01 o 
  -1   7   3     1382.15     1403.79     39.42 o 
   0   7   3        1.51        1.95      2.56 o 
   1   7   3      416.08      395.31     15.17 o 
   2   7   3      322.09      310.63      4.93 o 
   3   7   3       95.42       79.66      3.28 o 
   4   7   3      147.30      155.33      9.74 o 
   5   7   3        8.71       13.81      1.81 o 
   6   7   3      226.74      209.75      6.89 o 
   7   7   3      108.36      111.41      7.65 o 
   8   7   3       12.58       14.97      7.86 o 
   9   7   3        3.75        0.30      7.24 o 
  10   7   3      140.05      125.68     14.08 o 
 -10   8   3        1.52        6.94     11.28 o 
  -9   8   3      122.19      135.88     13.47 o 
  -8   8   3      503.33      523.63     48.73 o 
  -7   8   3       96.43      100.35     15.03 o 
  -6   8   3       35.59       42.54      7.60 o 
  -5   8   3        1.13        2.57      5.29 o 
  -4   8   3      457.68      455.10     29.48 o 
  -3   8   3      398.56      409.40     26.41 o 
  -2   8   3      549.61      528.56     18.00 o 
  -1   8   3     2362.53     2523.66     93.24 o 
   0   8   3       10.27        8.12      2.80 o 
   1   8   3       53.35       52.33      4.03 o 
   2   8   3       58.40       59.51      3.20 o 
   3   8   3      306.06      294.61     14.30 o 
   4   8   3      179.72      176.58     12.40 o 
   5   8   3     1578.81     1686.77     52.65 o 
   6   8   3      299.80      328.98     11.71 o 
   7   8   3       49.15       55.54      7.38 o 
   8   8   3       47.61       48.85      8.25 o 
   9   8   3      149.79      144.92     12.20 o 
  -9   9   3        2.43      -11.33     11.33 o 
  -8   9   3       19.04       16.27     15.21 o 
  -7   9   3        3.39        1.83      8.17 o 
  -6   9   3        5.79        6.73     10.12 o 
  -5   9   3       28.32       27.65      5.86 o 
  -4   9   3        3.54       19.70      2.65 o 
  -3   9   3      217.59      197.06     22.77 o 
  -2   9   3        0.02       -0.52      4.06 o 
  -1   9   3      119.26      106.10     20.94 o 
   0   9   3        3.63        2.49      3.17 o 
   1   9   3        1.57        3.07      3.25 o 
   2   9   3        0.32       -2.96      3.22 o 
   3   9   3       26.32       28.90      4.97 o 
   4   9   3       95.48       88.36      5.82 o 
   5   9   3       50.40       41.02     11.15 o 
   6   9   3       67.12       67.09     10.94 o 
   7   9   3       43.83       33.98      9.08 o 
   8   9   3       12.95      -12.30     22.13 o 
  -7  10   3      166.12      178.25     14.71 o 
  -6  10   3        6.95       -3.95      8.88 o 
  -5  10   3       37.58       39.73     10.74 o 
  -4  10   3      410.18      436.77     36.36 o 
  -3  10   3        7.02        4.97     11.47 o 
  -2  10   3      108.99      117.15      7.48 o 
  -1  10   3      415.27      411.44     23.32 o 
   0  10   3      188.11      192.18     16.65 o 
   1  10   3      118.53      117.70      8.47 o 
   2  10   3       13.71        8.12      9.70 o 
   3  10   3       12.01       24.36      7.08 o 
   4  10   3      138.20      128.08     11.63 o 
   5  10   3      303.67      312.59     17.28 o 
   6  10   3      141.06      133.54     11.80 o 
   7  10   3       35.29       78.75     49.05 o 
  -5  11   3       66.62       44.79     12.72 o 
  -4  11   3       74.58       61.64     10.64 o 
  -3  11   3       85.91       72.37      9.93 o 
  -2  11   3        3.18       -8.29     11.85 o 
  -1  11   3      120.01      114.23     14.19 o 
   0  11   3       27.57       32.41      9.09 o 
   1  11   3       10.13       20.85      7.02 o 
   2  11   3       19.27       26.42      7.81 o 
   3  11   3        4.39        8.62     10.91 o 
   4  11   3        9.13        7.55     12.91 o 
 -13   0   4       97.05       85.28     12.70 o 
 -12   0   4      140.25      126.86      8.03 o 
 -11   0   4      462.58      505.44     13.20 o 
 -10   0   4       98.92      102.40      5.74 o 
  -9   0   4      999.40     1029.99     14.67 o 
  -8   0   4      675.90      643.34      9.01 o 
  -7   0   4       47.44       36.95      2.36 o 
  -6   0   4     2981.97     2956.74     36.39 o 
  -5   0   4     2808.80     2813.08     34.45 o 
  -4   0   4    10000.73    10189.21    111.95 o 
  -3   0   4     1844.19     1843.52     21.18 o 
  -2   0   4    20865.46    20074.67    233.94 o 
  -1   0   4     4081.12     4171.13     54.10 o 
   0   0   4     7344.18     7141.46     91.44 o 
   1   0   4       61.25       58.90      2.36 o 
   2   0   4     1301.33     1381.91     19.20 o 
   3   0   4      976.13     1126.53     19.06 o 
   4   0   4    34697.69    37289.59    466.89 o 
   5   0   4     1320.44     1138.99     16.55 o 
   6   0   4     7536.25     7459.13     96.81 o 
   7   0   4      379.15      404.23      8.79 o 
   8   0   4       39.68       37.84      4.78 o 
   9   0   4      245.03      239.90      7.31 o 
  10   0   4      167.79      168.35      7.65 o 
  11   0   4      451.22      470.69     12.48 o 
  12   0   4       77.63       84.90      7.27 o 
  13   0   4      113.09      104.13     10.31 o 
 -13   1   4        3.67       -1.19      7.36 o 
 -12   1   4       15.00       16.39     14.44 o 
 -11   1   4      159.28      136.19      4.11 o 
 -10   1   4      107.70       96.43      6.44 o 
  -9   1   4       33.53       23.60      2.66 o 
  -8   1   4      384.38      424.90      5.52 o 
  -7   1   4      391.92      406.27      4.98 o 
  -6   1   4       85.56       79.43      2.36 o 
  -5   1   4      388.29      389.89      5.49 o 
  -4   1   4      566.05      598.33      7.90 o 
  -3   1   4     4279.56     4328.85     34.18 o 
  -2   1   4     3519.74     3635.29     29.88 o 
  -1   1   4        4.20        4.64      1.40 o 
   0   1   4       64.64       47.63      1.50 o 
   1   1   4     7638.29     7661.95     72.32 o 
   2   1   4     2182.21     2203.86     21.82 o 
   3   1   4      171.49      155.75      3.35 o 
   4   1   4      332.87      374.04      8.14 o 
   5   1   4     1188.24     1343.97     24.28 o 
   6   1   4       70.41       69.99      3.10 o 
   7   1   4      783.62      751.45      9.04 o 
   8   1   4      233.48      224.80      4.85 o 
   9   1   4        2.47        7.32      4.42 o 
  10   1   4        8.23       17.47      3.76 o 
  11   1   4      107.51       96.91      5.16 o 
  12   1   4        0.34       -0.57      4.41 o 
  13   1   4       22.50       33.58      6.45 o 
 -13   2   4       18.54       23.49      8.71 o 
 -12   2   4        1.90       -1.19      4.48 o 
 -11   2   4       24.20       32.36      3.65 o 
 -10   2   4      349.74      360.59     14.46 o 
  -9   2   4     1262.66     1281.24     21.90 o 
  -8   2   4     1195.82     1176.43     11.95 o 
  -7   2   4     2619.44     2876.54     24.54 o 
  -6   2   4     1837.73     1889.87     17.70 o 
  -5   2   4     2779.63     2877.32     34.25 o 
  -4   2   4       56.94       47.23      1.65 o 
  -3   2   4     1888.25     1757.23     15.92 o 
  -2   2   4     7626.76     7355.88     66.53 o 
  -1   2   4     4153.52     3800.01     48.48 o 
   0   2   4      742.53      700.67     14.52 o 
   1   2   4      427.89      393.30      4.72 o 
   2   2   4        6.45        7.21      1.63 o 
   3   2   4      329.89      359.46      7.19 o 
   4   2   4      164.15      117.32      2.77 o 
   5   2   4     6807.59     6864.99     65.77 o 
   6   2   4     3280.34     3264.78     33.89 o 
   7   2   4      380.78      369.10      5.88 o 
   8   2   4     1530.81     1542.35     16.01 o 
   9   2   4       43.28       41.04      3.59 o 
  10   2   4       85.65       67.22      5.22 o 
  11   2   4      313.91      297.29      7.70 o 
  12   2   4      304.41      290.97      7.93 o 
  13   2   4       53.33       57.88      7.74 o 
 -13   3   4       28.03        6.00      9.84 o 
 -12   3   4      343.86      327.53     12.77 o 
 -11   3   4       70.41       70.35      4.71 o 
 -10   3   4        3.15        3.16      2.70 o 
  -9   3   4       15.72        6.71      2.44 o 
  -8   3   4        9.39       18.62      2.31 o 
  -7   3   4       11.02        3.69      2.12 o 
  -6   3   4      712.48      710.73      7.91 o 
  -5   3   4     2033.77     2078.09     20.07 o 
  -4   3   4     6157.08     6408.82     58.43 o 
  -3   3   4       81.73       88.85      4.29 o 
  -2   3   4      684.87      716.52      8.12 o 
  -1   3   4       41.92       33.43      1.52 o 
   0   3   4      557.81      587.47      7.24 o 
   1   3   4    13140.32    14138.90    141.83 o 
   2   3   4      251.85      219.05      5.63 o 
   3   3   4     1219.16     1227.73     26.50 o 
   4   3   4      194.33      189.89      3.49 o 
   5   3   4      148.09      159.54      3.37 o 
   6   3   4       95.51       94.00      4.87 o 
   7   3   4       16.97       16.02      2.92 o 
   8   3   4      577.21      573.39      7.75 o 
   9   3   4      948.33      933.43     39.40 o 
  10   3   4       64.65       59.51      3.96 o 
  11   3   4        0.63       11.38      4.32 o 
  12   3   4        0.16        2.11      7.80 o 
 -13   4   4        5.89       28.72     12.09 o 
 -12   4   4       84.01       88.08     18.19 o 
 -11   4   4      416.59      397.31     10.42 o 
 -10   4   4      282.68      302.36      6.26 o 
  -9   4   4      198.13      198.57      4.74 o 
  -8   4   4      223.68      208.80     12.99 o 
  -7   4   4     1192.12     1248.33     30.57 o 
  -6   4   4      149.17      136.79      3.79 o 
  -5   4   4       18.54       14.37      4.40 o 
  -4   4   4     3455.70     3469.38     35.72 o 
  -3   4   4     5777.30     5809.47    133.09 o 
  -2   4   4     8052.31     8155.87     85.00 o 
  -1   4   4     1726.48     1589.65     43.30 o 
   0   4   4     4019.95     4336.75     48.45 o 
   1   4   4     1188.93     1293.87     16.06 o 
   2   4   4       89.56       98.46      4.51 o 
   3   4   4      424.91      390.82      5.38 o 
   4   4   4      913.96      927.58     10.79 o 
   5   4   4     5233.14     5359.66     54.41 o 
   6   4   4     1439.86     1480.37     28.61 o 
   7   4   4      306.65      293.44      7.88 o 
   8   4   4     2158.46     2288.67     40.12 o 
   9   4   4      126.75      111.01      4.11 o 
  10   4   4        3.30        4.62      4.80 o 
  11   4   4      159.85      154.25      6.92 o 
  12   4   4       53.04       54.62     16.78 o 
 -12   5   4       16.37       47.29      9.12 o 
 -11   5   4      272.32      265.06     31.62 o 
 -10   5   4        7.35        9.47      6.62 o 
  -9   5   4       41.96       51.04     16.60 o 
  -8   5   4      119.51      104.61      5.77 o 
  -7   5   4      501.26      499.94     31.81 o 
  -6   5   4      301.51      297.13      5.79 o 
  -5   5   4     2583.15     2593.92     59.11 o 
  -4   5   4      787.67      804.98     28.75 o 
  -3   5   4      627.79      652.06     14.42 o 
  -2   5   4      377.77      375.76      6.02 o 
  -1   5   4       49.70       37.57      4.30 o 
   0   5   4     6350.58     6813.74     75.68 o 
   1   5   4      473.86      386.08      5.82 o 
   2   5   4     2869.02     2955.91     32.11 o 
   3   5   4      876.65      904.50     21.21 o 
   4   5   4        2.42        0.04      2.30 o 
   5   5   4      241.01      253.05      5.78 o 
   6   5   4      168.09      180.88      8.29 o 
   7   5   4     1132.28     1130.33     36.39 o 
   8   5   4      245.00      221.27     21.61 o 
   9   5   4       50.64       56.56      4.85 o 
  10   5   4       64.00       62.31      4.73 o 
  11   5   4       19.34       30.33     10.13 o 
  12   5   4        3.33      -10.51     10.51 o 
 -11   6   4        7.97       30.58      8.56 o 
 -10   6   4       23.72       23.53      8.00 o 
  -9   6   4       24.21       16.95      6.76 o 
  -8   6   4      132.05      141.74      5.54 o 
  -7   6   4      305.38      283.78      6.52 o 
  -6   6   4       25.01       16.58      3.76 o 
  -5   6   4        7.51       14.77      7.20 o 
  -4   6   4        7.89        9.52      1.69 o 
  -3   6   4       22.04       10.36      6.33 o 
  -2   6   4     2064.15     2098.12     32.93 o 
  -1   6   4     2195.88     2215.71     50.09 o 
   0   6   4      437.60      497.79     11.65 o 
   1   6   4       36.18       39.49      2.62 o 
   2   6   4        7.16        8.31      2.50 o 
   3   6   4        1.37       -0.59      2.56 o 
   4   6   4      408.21      437.02      6.60 o 
   5   6   4      634.54      641.79     27.19 o 
   6   6   4      145.70      155.11     17.20 o 
   7   6   4      625.46      653.98     32.81 o 
   8   6   4       44.26       40.78     12.38 o 
   9   6   4      153.66      159.22     16.16 o 
  10   6   4        2.40       15.33     17.79 o 
  11   6   4      115.61      128.63     11.32 o 
 -11   7   4      166.28      178.35     16.19 o 
 -10   7   4       70.25       53.31     24.49 o 
  -9   7   4        3.00        2.53      9.25 o 
  -8   7   4        3.06       -6.35      9.05 o 
  -7   7   4      123.18      130.66     32.91 o 
  -6   7   4      288.63      283.78      7.81 o 
  -5   7   4      655.26      643.66     11.39 o 
  -4   7   4     1767.69     1914.77     49.10 o 
  -3   7   4     1194.42     1281.04     67.15 o 
  -2   7   4       24.20       21.05      2.60 o 
  -1   7   4        8.78        7.64      2.67 o 
   0   7   4      229.41      211.36      4.74 o 
   1   7   4     1983.96     2072.87     55.39 o 
   2   7   4     1701.86     1730.95     20.76 o 
   3   7   4      301.43      337.84      5.69 o 
   4   7   4      122.41      128.40      3.74 o 
   5   7   4       85.29       76.52      3.21 o 
   6   7   4      250.94      241.65     15.96 o 
   7   7   4      641.88      683.76     12.10 o 
   8   7   4      528.56      531.36     14.21 o 
   9   7   4      349.08      340.86     22.16 o 
  10   7   4        4.68       -9.35      9.35 o 
 -10   8   4        4.69       -0.23     14.66 o 
  -9   8   4       85.13       69.02     11.56 o 
  -8   8   4        0.65      -11.06     11.06 o 
  -7   8   4        2.17       -4.76     12.51 o 
  -6   8   4       62.05       61.78      6.75 o 
  -5   8   4       91.73       89.43      8.59 o 
  -4   8   4       91.73       92.91      5.93 o 
  -3   8   4      479.05      443.69      8.91 o 
  -2   8   4       23.68       22.40      2.92 o 
  -1   8   4       24.15       14.21      2.76 o 
   0   8   4      117.12      116.46      3.91 o 
   1   8   4       93.46       95.40      3.86 o 
   2   8   4      241.84      251.12     13.45 o 
   3   8   4      124.24      110.64      7.67 o 
   4   8   4      124.51      105.17      4.42 o 
   5   8   4        7.40       21.16      8.36 o 
   6   8   4       70.75       63.02      9.56 o 
   7   8   4      118.23      106.70      8.02 o 
   8   8   4       17.95       46.12      9.33 o 
   9   8   4       13.99       23.02     12.30 o 
  -8   9   4        3.54       -6.98     16.74 o 
  -7   9   4      282.38      287.38     16.46 o 
  -6   9   4      241.63      250.43     16.96 o 
  -5   9   4       87.14       93.66      6.86 o 
  -4   9   4      332.47      362.72     17.65 o 
  -3   9   4      372.87      377.74     24.94 o 
  -2   9   4        9.28        6.18      3.66 o 
  -1   9   4       10.91       14.18     10.72 o 
   0   9   4      294.41      275.21     14.47 o 
   1   9   4      538.06      541.67     35.21 o 
   2   9   4      673.33      674.29     28.93 o 
   3   9   4      153.31      176.82     15.15 o 
   4   9   4       55.50       57.80      5.99 o 
   5   9   4        0.48       23.35      8.45 o 
   6   9   4      155.22      142.65     11.36 o 
   7   9   4        8.54       13.13     11.96 o 
   8   9   4      151.47      150.22     12.42 o 
  -7  10   4        0.27       -3.83     44.98 o 
  -6  10   4       45.38       47.82     14.03 o 
  -5  10   4       33.80       30.14      8.27 o 
  -4  10   4      196.90      200.70     13.68 o 
  -3  10   4       17.68       10.39     11.27 o 
  -2  10   4        0.17        1.34     10.46 o 
  -1  10   4      113.72       99.49     10.33 o 
   0  10   4        1.88        0.11      5.38 o 
   1  10   4        3.02       -1.29      5.59 o 
   2  10   4       36.07       41.40      8.13 o 
   3  10   4       20.45       26.23      7.12 o 
   4  10   4       11.27       -4.44     11.01 o 
   5  10   4        9.51       10.30     11.76 o 
   6  10   4       27.13       22.50     11.11 o 
  -4  11   4      179.50      152.46     11.80 o 
  -3  11   4        3.73       -1.80     21.41 o 
  -2  11   4        0.09        2.77     29.81 o 
  -1  11   4       11.20       15.39      7.45 o 
   0  11   4       65.06       48.48     14.92 o 
   1  11   4      119.17      141.42      9.38 o 
   2  11   4      155.35      167.01     24.29 o 
   3  11   4      135.39      127.23     23.55 o 
   4  11   4       10.13        9.24     12.04 o 
 -13   1   5      128.82      111.20      8.20 o 
 -12   1   5      240.92      216.14     10.27 o 
 -11   1   5      271.40      260.78     14.59 o 
 -10   1   5      332.65      353.15      5.93 o 
  -9   1   5      141.90      150.92      3.81 o 
  -8   1   5     1452.80     1541.49     14.61 o 
  -7   1   5      540.33      490.69      5.94 o 
  -6   1   5     3440.66     3505.19     33.13 o 
  -5   1   5     1633.67     1459.72     12.74 o 
  -4   1   5     3885.04     4056.59     32.25 o 
  -3   1   5     3863.10     3849.91     31.65 o 
  -2   1   5       46.63       41.64      1.93 o 
  -1   1   5     1808.25     1847.92     18.41 o 
   0   1   5     6151.79     6124.72     55.98 o 
   1   1   5    10279.10     9855.33     92.89 o 
   2   1   5     6223.13     6071.31     57.79 o 
   3   1   5     1707.00     1540.97     15.10 o 
   4   1   5      137.26      153.91      3.20 o 
   5   1   5       66.20       70.54      2.91 o 
   6   1   5      107.27      114.69      7.41 o 
   7   1   5     1299.54     1362.52     27.59 o 
   8   1   5     1269.39     1320.41     15.11 o 
   9   1   5     1067.40     1081.53     13.56 o 
  10   1   5       29.29       40.48      6.42 o 
  11   1   5        2.96        9.68      5.39 o 
  12   1   5        0.24        3.59      5.55 o 
  13   1   5       84.20       76.91      6.99 o 
 -13   2   5        1.01        2.24     16.75 o 
 -12   2   5        2.85        0.56      4.63 o 
 -11   2   5      143.41      137.59      5.06 o 
 -10   2   5       51.90       40.32      3.55 o 
  -9   2   5      133.45      137.58      3.69 o 
  -8   2   5      965.01      986.68      9.72 o 
  -7   2   5       10.98        9.92      2.32 o 
  -6   2   5       22.68       31.96      2.04 o 
  -5   2   5      184.03      217.96      3.09 o 
  -4   2   5      428.87      458.60      5.06 o 
  -3   2   5      674.17      607.32      7.06 o 
  -2   2   5     1802.17     1889.05     28.42 o 
  -1   2   5     1112.07     1198.73     18.90 o 
   0   2   5      277.27      237.29      6.18 o 
   1   2   5     1116.81     1038.43     10.91 o 
   2   2   5     1806.21     1759.17     21.77 o 
   3   2   5      691.09      695.49      8.47 o 
   4   2   5     2446.87     2480.79     25.92 o 
   5   2   5      298.23      294.69      6.89 o 
   6   2   5       97.13       85.00      3.45 o 
   7   2   5       73.67       73.75      3.64 o 
   8   2   5      553.38      577.79      8.49 o 
   9   2   5        1.41       -0.99      8.33 o 
  10   2   5      190.36      169.85      5.74 o 
  11   2   5      324.49      316.06      8.19 o 
  12   2   5        5.96        3.43     16.90 o 
 -13   3   5       16.19        8.02     10.91 o 
 -12   3   5      303.39      291.46     16.56 o 
 -11   3   5      154.42      150.50      5.25 o 
 -10   3   5        5.11        8.05      5.14 o 
  -9   3   5        7.48        6.70      2.90 o 
  -8   3   5     1153.14     1121.14     18.40 o 
  -7   3   5      906.20      957.15     16.73 o 
  -6   3   5      209.28      184.61      8.95 o 
  -5   3   5     5708.92     5752.99     50.89 o 
  -4   3   5      419.17      436.40      6.26 o 
  -3   3   5      817.39      803.55     11.29 o 
  -2   3   5       26.66       38.49      4.01 o 
  -1   3   5     7204.26     7475.09     74.19 o 
   0   3   5     4102.41     4051.63     38.69 o 
   1   3   5     9321.04     9469.62     89.26 o 
   2   3   5     3482.99     3438.31     34.14 o 
   3   3   5     4129.55     4151.38     42.03 o 
   4   3   5       11.32       10.23      2.27 o 
   5   3   5      371.10      374.12      5.59 o 
   6   3   5      170.34      164.45      4.94 o 
   7   3   5     1488.13     1543.29     16.78 o 
   8   3   5     1747.31     1811.50     22.20 o 
   9   3   5      276.13      278.26     15.04 o 
  10   3   5      485.32      495.72     16.00 o 
  11   3   5       86.78       92.66      5.85 o 
  12   3   5       30.00       32.48     10.46 o 
 -12   4   5       16.55       11.84      7.09 o 
 -11   4   5       12.47       12.53      5.11 o 
 -10   4   5       86.72       86.52      4.78 o 
  -9   4   5      260.40      263.14      6.15 o 
  -8   4   5      573.88      551.61     22.03 o 
  -7   4   5      315.15      343.89     10.77 o 
  -6   4   5      184.26      196.78      4.63 o 
  -5   4   5       79.70       70.62      2.38 o 
  -4   4   5      711.50      663.95     13.81 o 
  -3   4   5     4561.40     4944.34     49.89 o 
  -2   4   5     7119.19     7081.44    159.70 o 
  -1   4   5       22.92       31.28      5.81 o 
   0   4   5      583.81      556.98     11.90 o 
   1   4   5      890.81     1039.02     29.72 o 
   2   4   5      518.92      503.59      6.44 o 
   3   4   5      875.30      881.83     10.88 o 
   4   4   5     2087.09     2110.72     21.51 o 
   5   4   5     1055.05     1030.30     11.64 o 
   6   4   5     2115.05     2172.39     22.43 o 
   7   4   5        0.94        5.23      2.92 o 
   8   4   5      457.17      434.82      7.09 o 
   9   4   5      293.77      276.08      6.32 o 
  10   4   5      332.58      300.90      7.50 o 
  11   4   5        9.97        6.65     13.16 o 
  12   4   5      118.75      142.70     11.51 o 
 -12   5   5       36.46       43.39     10.48 o 
 -11   5   5       11.29       28.46     17.58 o 
 -10   5   5       62.03       89.15     14.07 o 
  -9   5   5       30.92       30.65      2.65 o 
  -8   5   5      410.87      433.27     22.38 o 
  -7   5   5      402.06      409.12     17.39 o 
  -6   5   5      849.29      797.09     15.28 o 
  -5   5   5     2763.44     2851.09     69.39 o 
  -4   5   5     1729.02     1717.33     68.14 o 
  -3   5   5      343.47      322.53      5.02 o 
  -2   5   5       34.71       37.82      3.28 o 
  -1   5   5     1064.07     1129.56     23.84 o 
   0   5   5     1161.81     1066.64     29.22 o 
   1   5   5      995.66      911.16     12.44 o 
   2   5   5     2281.25     2209.82     31.63 o 
   3   5   5        9.12        7.96      4.27 o 
   4   5   5      683.49      666.87     14.69 o 
   5   5   5      374.74      383.30     15.76 o 
   6   5   5        8.85        9.83      2.96 o 
   7   5   5      132.27      145.64     14.36 o 
   8   5   5     1833.92     1969.84     59.05 o 
   9   5   5        7.70        4.37      4.27 o 
  10   5   5      155.10      152.23     10.91 o 
  11   5   5        0.61      -10.12     10.12 o 
 -11   6   5       44.47       29.46      9.87 o 
 -10   6   5      245.49      245.57     16.98 o 
  -9   6   5      258.98      263.81     25.49 o 
  -8   6   5      398.51      434.15     32.36 o 
  -7   6   5      248.76      258.54      6.43 o 
  -6   6   5      188.24      187.04      4.52 o 
  -5   6   5       80.06       72.08      7.07 o 
  -4   6   5       22.18       15.81      2.39 o 
  -3   6   5     2254.37     2349.46     64.74 o 
  -2   6   5      910.59      892.04     10.70 o 
  -1   6   5     1498.46     1620.47     24.40 o 
   0   6   5      112.56      129.67      3.89 o 
   1   6   5       88.88       88.55      3.66 o 
   2   6   5      413.47      394.91     16.40 o 
   3   6   5      588.25      549.19     14.94 o 
   4   6   5     1112.87     1143.38     13.53 o 
   5   6   5     2123.66     2165.48     51.11 o 
   6   6   5       31.51       26.75      5.72 o 
   7   6   5      137.01      124.97      7.38 o 
   8   6   5       24.43       21.67      4.77 o 
   9   6   5      115.08      105.61      9.38 o 
  10   6   5      319.20      332.67     16.12 o 
  11   6   5       60.89       45.75     14.17 o 
 -11   7   5        8.12       -1.43     18.30 o 
 -10   7   5        6.55       12.04     14.41 o 
  -9   7   5      133.63      122.54     27.50 o 
  -8   7   5        5.07        8.61     12.89 o 
  -7   7   5        2.11        9.50     17.17 o 
  -6   7   5      222.68      218.18     14.39 o 
  -5   7   5       82.70       68.94      3.42 o 
  -4   7   5      462.99      423.61     22.06 o 
  -3   7   5       96.77       85.54      6.08 o 
  -2   7   5      122.54      112.65      3.72 o 
  -1   7   5        2.17       -2.87      2.87 o 
   0   7   5      207.87      194.64      9.69 o 
   1   7   5      614.52      622.64     28.10 o 
   2   7   5      393.89      382.50     12.86 o 
   3   7   5        6.15        6.31      2.87 o 
   4   7   5      292.40      297.48      8.44 o 
   5   7   5        3.11        6.20      3.13 o 
   6   7   5        6.88       13.83      3.86 o 
   7   7   5      159.89      170.97      6.79 o 
   8   7   5       30.71       35.23      9.83 o 
   9   7   5      409.83      425.93     15.12 o 
  10   7   5        9.92       -9.34     14.39 o 
  -9   8   5      160.52      173.50     24.99 o 
  -8   8   5      290.85      281.70     32.21 o 
  -7   8   5       74.14       83.33     18.90 o 
  -6   8   5      169.99      166.39     22.91 o 
  -5   8   5       18.27       20.67      6.62 o 
  -4   8   5      212.09      229.64     16.98 o 
  -3   8   5       82.01       73.56      3.43 o 
  -2   8   5     1004.12     1101.04     39.56 o 
  -1   8   5     1305.26     1304.95     51.64 o 
   0   8   5       28.87       42.43      5.38 o 
   1   8   5        0.12        4.00      2.98 o 
   2   8   5      126.05      130.90      9.70 o 
   3   8   5      185.04      179.20     18.31 o 
   4   8   5      780.56      791.38     45.80 o 
   5   8   5      445.09      453.45     40.06 o 
   6   8   5       80.52       89.82      6.47 o 
   7   8   5       41.05       49.61     16.80 o 
   8   8   5       45.71       43.72      7.65 o 
   9   8   5        4.77       -4.79     10.15 o 
  -8   9   5       39.56       35.01     17.37 o 
  -7   9   5        1.76        9.55     12.55 o 
  -6   9   5       14.34        6.69      8.78 o 
  -5   9   5       12.02       12.73      6.11 o 
  -4   9   5       19.29       12.21      3.91 o 
  -3   9   5      172.15      178.25     13.05 o 
  -2   9   5       44.64       38.48      4.23 o 
  -1   9   5      151.05      157.20      4.83 o 
   0   9   5        0.08       -1.88      3.63 o 
   1   9   5      117.38      118.62      4.97 o 
   2   9   5       24.98       22.26      3.67 o 
   3   9   5       39.12       36.31      7.27 o 
   4   9   5       15.44       26.92      6.78 o 
   5   9   5      180.44      172.56     10.22 o 
   6   9   5       47.70       38.33     15.33 o 
   7   9   5        7.74       -3.32      8.15 o 
   8   9   5       27.04       25.89     27.64 o 
  -6  10   5        2.36       -0.10     12.67 o 
  -5  10   5        9.04        7.78     35.17 o 
  -4  10   5      102.53       94.60     11.04 o 
  -3  10   5      402.11      434.17     13.75 o 
  -2  10   5      172.65      175.89     15.12 o 
  -1  10   5      158.07      147.26     10.32 o 
   0  10   5       36.01       48.85      6.70 o 
   1  10   5       30.61       29.90      5.69 o 
   2  10   5        1.80       -4.05      6.69 o 
   3  10   5      279.62      273.64     24.91 o 
   4  10   5      111.18      108.88     17.15 o 
   5  10   5      200.79      198.97     14.55 o 
   6  10   5       70.32       91.69     15.61 o 
  -4  11   5       29.73       26.10     11.63 o 
  -3  11   5        0.56        0.76     16.88 o 
  -2  11   5        0.14        0.03     11.74 o 
  -1  11   5       17.87       17.18      8.62 o 
   0  11   5       83.07      107.41     13.18 o 
   1  11   5       11.10       -1.85      7.83 o 
   2  11   5        4.27        2.94     11.61 o 
   3  11   5       56.03       53.81     10.98 o 
 -13   0   6       28.24       15.23     10.28 o 
 -12   0   6       17.08       43.36      7.72 o 
 -11   0   6      364.13      354.23     10.19 o 
 -10   0   6      403.18      430.42      9.88 o 
  -9   0   6     1713.73     1735.10     24.02 o 
  -8   0   6      554.30      558.62      9.03 o 
  -7   0   6      707.03      805.33     11.68 o 
  -6   0   6      247.12      221.34      4.58 o 
  -5   0   6     1372.01     1381.69     16.58 o 
  -4   0   6     4742.54     4656.42     52.59 o 
  -3   0   6     6548.32     6341.48     75.45 o 
  -2   0   6      730.78      641.29      9.23 o 
  -1   0   6     4595.01     4407.41     57.20 o 
   0   0   6     5209.11     5196.96     74.02 o 
   1   0   6     2581.93     2595.10     38.16 o 
   2   0   6      793.83      837.62     12.56 o 
   3   0   6     3329.61     3078.21     41.16 o 
   4   0   6     7267.75     7206.60     93.89 o 
   5   0   6      964.14      856.19     13.69 o 
   6   0   6      528.88      468.83      9.24 o 
   7   0   6        1.61        7.72      4.13 o 
   8   0   6       47.23       35.86      5.84 o 
   9   0   6       30.93       38.76      6.90 o 
  10   0   6      306.06      306.70     12.03 o 
  11   0   6      628.61      643.73     18.10 o 
  12   0   6       79.04       91.32     12.02 o 
 -13   1   6        5.25        0.58      9.47 o 
 -12   1   6       14.12       19.02      9.99 o 
 -11   1   6        6.17        6.67      2.30 o 
 -10   1   6       76.09       72.57      3.57 o 
  -9   1   6       46.30       37.67      2.71 o 
  -8   1   6      212.83      197.58      3.94 o 
  -7   1   6      137.81      126.74      4.83 o 
  -6   1   6      320.76      334.24      4.28 o 
  -5   1   6        1.73        1.73      1.69 o 
  -4   1   6      215.36      209.53      3.71 o 
  -3   1   6        1.16        3.78      1.93 o 
  -2   1   6       24.35       25.05      2.03 o 
  -1   1   6     1720.29     1925.64     19.33 o 
   0   1   6     1385.16     1387.54     16.67 o 
   1   1   6      261.56      289.89      4.24 o 
   2   1   6     3607.62     3767.43     33.80 o 
   3   1   6     2046.69     2421.40     24.28 o 
   4   1   6        8.26        0.45      5.04 o 
   5   1   6      239.99      234.87      4.63 o 
   6   1   6      498.19      512.08      7.51 o 
   7   1   6       65.76       57.81      4.10 o 
   8   1   6      145.83      136.45      4.54 o 
   9   1   6       32.93       30.87      5.22 o 
  10   1   6       49.56       35.92      6.01 o 
  11   1   6       12.77       28.47      6.44 o 
  12   1   6       11.60       10.65      7.94 o 
 -13   2   6       64.94       69.27     10.67 o 
 -12   2   6      167.35      175.41      7.43 o 
 -11   2   6      196.28      200.08     11.34 o 
 -10   2   6      139.08      151.33      4.71 o 
  -9   2   6      585.45      597.24      7.34 o 
  -8   2   6     1187.64     1177.52     22.00 o 
  -7   2   6       46.10       51.77      2.58 o 
  -6   2   6       78.98       88.94      3.45 o 
  -5   2   6     2961.48     2992.33     27.35 o 
  -4   2   6     3495.59     3462.74     41.72 o 
  -3   2   6     1513.71     1403.79     16.07 o 
  -2   2   6     9874.41    10081.92     99.30 o 
  -1   2   6     5560.28     6035.80     60.09 o 
   0   2   6      658.08      615.72      7.15 o 
   1   2   6       31.82       32.60      1.83 o 
   2   2   6     5801.29     6190.68     62.13 o 
   3   2   6     3866.42     3900.30     38.15 o 
   4   2   6     6221.68     6264.97     60.75 o 
   5   2   6     1411.09     1346.50     33.78 o 
   6   2   6     1958.46     2024.64     21.32 o 
   7   2   6      293.52      296.94      5.73 o 
   8   2   6        0.78        3.49      3.56 o 
   9   2   6      201.76      201.36      5.68 o 
  10   2   6       85.96       77.37      5.07 o 
  11   2   6      367.03      356.36      9.92 o 
  12   2   6      260.99      269.59     10.95 o 
 -13   3   6       18.45       18.50     11.27 o 
 -12   3   6       60.36       63.91      6.85 o 
 -11   3   6       70.73       56.94      4.30 o 
 -10   3   6        1.94        2.33      3.68 o 
  -9   3   6       86.04       89.82      3.10 o 
  -8   3   6       82.69       65.77      2.90 o 
  -7   3   6      843.75      867.51     15.38 o 
  -6   3   6      141.02      135.04      2.81 o 
  -5   3   6     3951.10     3982.98     72.37 o 
  -4   3   6       43.22       33.55      2.05 o 
  -3   3   6      139.66      157.11      3.79 o 
  -2   3   6     2840.54     3089.36     31.81 o 
  -1   3   6       10.87        3.45      2.30 o 
   0   3   6      362.36      360.91      4.71 o 
   1   3   6     2690.67     2746.78     27.04 o 
   2   3   6      794.12      726.93      8.44 o 
   3   3   6      363.49      370.39      5.57 o 
   4   3   6       40.56       35.31      2.67 o 
   5   3   6       39.70       51.68      8.13 o 
   6   3   6     2763.17     2792.40     28.34 o 
   7   3   6      100.03       85.93      3.73 o 
   8   3   6      255.91      228.30      5.51 o 
   9   3   6      143.51      139.68      8.51 o 
  10   3   6       25.05       16.05      4.71 o 
  11   3   6       31.52       29.02      5.20 o 
  12   3   6        4.85       15.53     13.44 o 
 -12   4   6      118.69      123.44      9.67 o 
 -11   4   6       68.59       85.40      6.51 o 
 -10   4   6       80.27       75.39      9.31 o 
  -9   4   6      721.45      771.86     13.60 o 
  -8   4   6      808.27      802.15     27.41 o 
  -7   4   6        5.93        9.11      2.27 o 
  -6   4   6       58.66       53.75      2.99 o 
  -5   4   6      261.70      224.46     14.48 o 
  -4   4   6     3062.45     3152.36     30.85 o 
  -3   4   6      693.25      634.07      8.22 o 
  -2   4   6     1582.73     1531.13     17.59 o 
  -1   4   6      121.14       82.96      2.18 o 
   0   4   6       62.05       61.74      2.54 o 
   1   4   6      617.70      566.50      6.78 o 
   2   4   6      732.01      718.92     25.36 o 
   3   4   6     1163.92     1165.52     20.70 o 
   4   4   6     2257.24     2326.28     23.74 o 
   5   4   6     4189.50     4387.77     43.03 o 
   6   4   6      781.73      784.06      9.82 o 
   7   4   6      267.87      273.31      5.71 o 
   8   4   6       24.98       23.70      4.07 o 
   9   4   6      138.92      131.98      5.64 o 
  10   4   6      309.21      309.39      8.50 o 
  11   4   6      224.00      239.63     14.86 o 
 -12   5   6       20.37        5.35      9.23 o 
 -11   5   6      120.74      105.67     20.63 o 
 -10   5   6        1.71        3.40      4.64 o 
  -9   5   6      108.92      101.21      3.89 o 
  -8   5   6        5.18        7.64      2.97 o 
  -7   5   6      232.59      241.78      5.18 o 
  -6   5   6     4024.30     4189.49     77.26 o 
  -5   5   6       22.41       19.13      2.33 o 
  -4   5   6      289.24      309.78      4.71 o 
  -3   5   6      211.01      211.05      3.58 o 
  -2   5   6      126.72       97.12      2.45 o 
  -1   5   6      450.45      460.71      6.59 o 
   0   5   6     1501.78     1485.69     32.89 o 
   1   5   6     4313.98     4483.58     81.34 o 
   2   5   6      246.19      229.25      6.29 o 
   3   5   6        2.93        2.36      2.55 o 
   4   5   6       97.95       91.67      3.74 o 
   5   5   6      221.36      232.59      5.16 o 
   6   5   6       62.44       55.65      3.54 o 
   7   5   6     3911.02     4178.30    116.65 o 
   8   5   6      127.72      118.22      5.17 o 
   9   5   6       17.96       13.79      6.00 o 
  10   5   6       10.31        8.56      6.57 o 
  11   5   6        2.31        1.66     12.46 o 
 -11   6   6       16.97       17.40     11.87 o 
 -10   6   6       12.67       22.63      7.50 o 
  -9   6   6       89.14       85.70      7.31 o 
  -8   6   6       92.77       88.01      7.56 o 
  -7   6   6       92.55       96.16      7.14 o 
  -6   6   6      320.18      295.01     10.20 o 
  -5   6   6     2705.50     2805.93    117.38 o 
  -4   6   6      300.09      258.32      4.69 o 
  -3   6   6      482.70      447.90     10.55 o 
  -2   6   6      612.86      626.76     17.34 o 
  -1   6   6      500.46      467.81     19.23 o 
   0   6   6      210.43      218.99      9.98 o 
   1   6   6        0.55       -2.93      2.93 o 
   2   6   6        2.60        7.99      3.67 o 
   3   6   6      552.59      573.44      8.09 o 
   4   6   6     1263.56     1302.16     30.76 o 
   5   6   6      488.81      524.33     15.87 o 
   6   6   6     1344.12     1452.07     32.48 o 
   7   6   6       63.95       63.95      4.36 o 
   8   6   6        2.23        8.17      5.26 o 
   9   6   6        0.10        4.08      7.48 o 
  10   6   6        4.32        0.79      8.92 o 
 -10   7   6        2.54       -1.60     13.13 o 
  -9   7   6       86.91       81.32     10.97 o 
  -8   7   6       54.25       63.64     11.71 o 
  -7   7   6      214.35      201.75     13.56 o 
  -6   7   6      128.70      154.72      8.04 o 
  -5   7   6      979.95     1025.39     40.00 o 
  -4   7   6      882.91      925.30     30.88 o 
  -3   7   6       16.00       21.98      2.43 o 
  -2   7   6      454.74      440.28     24.93 o 
  -1   7   6      244.97      245.90      7.98 o 
   0   7   6     1228.74     1217.69     31.44 o 
   1   7   6     1926.23     2031.73    109.38 o 
   2   7   6      981.44     1036.33     36.84 o 
   3   7   6      102.53      107.03      4.17 o 
   4   7   6      137.39      123.45      4.41 o 
   5   7   6        5.24        3.59      3.63 o 
   6   7   6      163.03      157.92      5.66 o 
   7   7   6        8.45       17.05      9.25 o 
   8   7   6      199.13      188.84     15.61 o 
   9   7   6      171.14      196.09     11.31 o 
  -9   8   6       60.79       86.73     15.21 o 
  -8   8   6        0.58       11.86     17.89 o 
  -7   8   6       19.67       -5.57     10.85 o 
  -6   8   6        9.89       15.98     10.68 o 
  -5   8   6      212.52      197.18     19.85 o 
  -4   8   6       23.40       33.66      6.16 o 
  -3   8   6       89.46       84.39      7.70 o 
  -2   8   6        9.04        5.69      3.12 o 
  -1   8   6       22.01       17.62      3.77 o 
   0   8   6        4.64       -1.67      3.29 o 
   1   8   6      103.19      100.61      8.04 o 
   2   8   6       54.24       49.12      3.86 o 
   3   8   6       15.56       13.43      3.82 o 
   4   8   6      154.91      147.58      5.52 o 
   5   8   6       17.42       10.31      5.96 o 
   6   8   6       68.07       61.04      9.14 o 
   7   8   6       25.71       24.98     13.40 o 
   8   8   6       78.58       73.39     11.12 o 
  -8   9   6        4.22        0.22     14.24 o 
  -7   9   6      132.72      158.73     37.20 o 
  -6   9   6      278.31      299.04     15.86 o 
  -5   9   6      188.23      186.76     11.97 o 
  -4   9   6       39.33       51.92      5.36 o 
  -3   9   6       42.92       28.41      4.23 o 
  -2   9   6        9.43        8.21      4.26 o 
  -1   9   6      166.44      164.06      9.84 o 
   0   9   6      308.95      310.14      7.15 o 
   1   9   6      361.53      385.68     14.32 o 
   2   9   6      651.40      680.08     18.95 o 
   3   9   6      140.58       98.44      6.38 o 
   4   9   6       41.09       34.10      8.39 o 
   5   9   6        1.28       12.87     26.22 o 
   6   9   6      202.51      190.30     11.59 o 
   7   9   6      190.85      168.75     11.75 o 
  -6  10   6        0.25        4.93     11.85 o 
  -5  10   6        4.80       10.88     12.19 o 
  -4  10   6       35.41       32.08     10.10 o 
  -3  10   6       46.22       55.83      9.20 o 
  -2  10   6       19.49       22.27      8.12 o 
  -1  10   6        1.67       -1.32      6.19 o 
   0  10   6        2.34       -1.39     14.19 o 
   1  10   6      127.21      100.40     18.10 o 
   2  10   6        1.56       -0.82     13.20 o 
   3  10   6       75.23       64.19      7.28 o 
   4  10   6       33.91       29.78      9.13 o 
   5  10   6       17.36       24.66     12.29 o 
  -3  11   6        1.27      -13.92     15.94 o 
  -2  11   6       79.83       73.60     12.62 o 
  -1  11   6        2.49      -11.59     12.99 o 
   0  11   6      158.39      169.53     18.94 o 
   1  11   6      147.09      155.00     14.06 o 
   2  11   6       99.22       88.48     28.24 o 
 -13   1   7      150.72      136.85      9.64 o 
 -12   1   7      349.50      319.49     10.47 o 
 -11   1   7        1.30        6.81      4.05 o 
 -10   1   7       31.45       34.11      4.00 o 
  -9   1   7       23.14       27.37      5.50 o 
  -8   1   7     1072.89     1063.54     11.43 o 
  -7   1   7     1501.53     1573.90     14.70 o 
  -6   1   7      718.92      663.71      6.92 o 
  -5   1   7     4949.30     5041.54    100.71 o 
  -4   1   7      770.68      833.41     11.83 o 
  -3   1   7       86.88      104.02      2.46 o 
  -2   1   7     1009.39     1006.24     10.03 o 
  -1   1   7    11037.04    11297.55    106.16 o 
   0   1   7     4423.61     4378.52     44.32 o 
   1   1   7     6105.13     6145.04     58.55 o 
   2   1   7      175.06      111.90      4.22 o 
   3   1   7     1795.41     1870.22     18.48 o 
   4   1   7        5.91        5.17      2.47 o 
   5   1   7     1285.17     1333.17     13.96 o 
   6   1   7     1427.94     1418.75     21.19 o 
   7   1   7     1949.24     2009.57     21.65 o 
   8   1   7     1405.34     1470.61     44.15 o 
   9   1   7      418.79      437.97     14.94 o 
  10   1   7        1.25       14.64      6.66 o 
  11   1   7        5.69        5.34      6.42 o 
  12   1   7       32.03       15.84      8.60 o 
 -13   2   7        3.30       -7.09      8.54 o 
 -12   2   7        5.19       -3.85      6.65 o 
 -11   2   7        0.84       -1.75      3.82 o 
 -10   2   7      287.49      284.55     10.17 o 
  -9   2   7       14.00        9.41      4.39 o 
  -8   2   7        0.68       -2.56      3.07 o 
  -7   2   7        2.26       -0.43      2.57 o 
  -6   2   7       21.36       28.17      2.06 o 
  -5   2   7      953.03      944.06     11.78 o 
  -4   2   7       24.02       19.73      1.93 o 
  -3   2   7      236.32      219.28      3.60 o 
  -2   2   7     1554.45     1534.37     18.53 o 
  -1   2   7     1877.63     2171.65     21.97 o 
   0   2   7       73.80       81.29      2.51 o 
   1   2   7      138.12      148.68      3.29 o 
   2   2   7     2273.44     2400.77     25.55 o 
   3   2   7      530.43      519.80     13.03 o 
   4   2   7     1150.44     1163.88     26.83 o 
   5   2   7      170.34      175.45      6.05 o 
   6   2   7        2.61        0.21      4.83 o 
   7   2   7       88.65       84.06      8.68 o 
   8   2   7       79.42       74.03      5.57 o 
   9   2   7      112.80       93.54      5.67 o 
  10   2   7       89.53       68.78      5.44 o 
  11   2   7       39.88       58.65     18.56 o 
  12   2   7      104.56      117.18      9.73 o 
 -12   3   7       52.64       52.29     16.31 o 
 -11   3   7       39.48       39.70      4.52 o 
 -10   3   7       82.27       65.33      6.92 o 
  -9   3   7      429.38      442.71      7.30 o 
  -8   3   7      714.36      753.66      8.96 o 
  -7   3   7      341.90      316.18      5.08 o 
  -6   3   7     3238.27     3441.93     47.82 o 
  -5   3   7     2049.25     2147.53     56.69 o 
  -4   3   7      913.75      845.43     23.75 o 
  -3   3   7        0.73        4.07      2.25 o 
  -2   3   7     3748.77     3929.04     40.18 o 
  -1   3   7     1370.96     1377.06     24.99 o 
   0   3   7     5922.36     5751.32     55.52 o 
   1   3   7     2182.25     2101.04     21.28 o 
   2   3   7     1332.36     1337.50     25.85 o 
   3   3   7      215.97      203.16      4.35 o 
   4   3   7      488.59      460.59     12.46 o 
   5   3   7      169.14      165.32      4.13 o 
   6   3   7      682.98      723.55      9.50 o 
   7   3   7      743.93      804.60     27.22 o 
   8   3   7     1060.43     1086.07     65.98 o 
   9   3   7       11.68        4.61      5.33 o 
  10   3   7       45.23       63.76      5.64 o 
  11   3   7        0.51        0.65      5.45 o 
 -12   4   7       42.82       48.64     11.60 o 
 -11   4   7      102.78       91.49      7.05 o 
 -10   4   7      181.52      171.80      5.83 o 
  -9   4   7      232.50      256.21      9.45 o 
  -8   4   7      244.61      265.11      5.45 o 
  -7   4   7      224.89      236.02      4.27 o 
  -6   4   7      713.83      707.27     22.72 o 
  -5   4   7      547.92      575.03     12.99 o 
  -4   4   7      125.85      110.51      6.41 o 
  -3   4   7     1337.49     1328.10     24.37 o 
  -2   4   7     1837.68     1943.75     40.26 o 
  -1   4   7      641.72      680.13      8.59 o 
   0   4   7      118.15      127.10      4.51 o 
   1   4   7       99.09       76.98      4.61 o 
   2   4   7       61.21       57.55      7.14 o 
   3   4   7     3318.92     3334.07     33.04 o 
   4   4   7     1012.09     1019.48     17.93 o 
   5   4   7      368.27      337.87      5.94 o 
   6   4   7      235.14      245.42      5.39 o 
   7   4   7      215.17      198.45      9.28 o 
   8   4   7      143.17      124.99      5.45 o 
   9   4   7      106.18      111.98     10.18 o 
  10   4   7      167.89      150.79     15.83 o 
  11   4   7       35.96       26.67      9.29 o 
 -11   5   7        3.71        7.29      8.81 o 
 -10   5   7       13.66       21.39      5.57 o 
  -9   5   7       86.42       83.63     10.13 o 
  -8   5   7      149.89      159.87      5.89 o 
  -7   5   7      263.20      251.23     10.47 o 
  -6   5   7       52.45       56.36      4.54 o 
  -5   5   7       22.94       17.72      2.30 o 
  -4   5   7       96.59       82.36      4.65 o 
  -3   5   7       38.72       28.66      2.98 o 
  -2   5   7      204.78      193.04      4.41 o 
  -1   5   7      939.82      944.42     11.47 o 
   0   5   7     1097.39     1051.96     49.80 o 
   1   5   7     1377.36     1414.71     38.76 o 
   2   5   7      448.44      460.70     14.81 o 
   3   5   7        4.15        5.09      7.14 o 
   4   5   7        3.26        2.99      3.02 o 
   5   5   7     1002.80     1063.78     42.89 o 
   6   5   7      774.62      802.16     33.89 o 
   7   5   7      897.93      919.32     13.32 o 
   8   5   7      268.05      285.49     10.83 o 
   9   5   7       73.46       80.80      6.75 o 
  10   5   7       27.39       23.63      9.66 o 
  11   5   7       20.11       25.92     15.33 o 
 -11   6   7       44.75       44.00     11.36 o 
 -10   6   7      153.69      137.42     13.17 o 
  -9   6   7      301.98      300.14     13.57 o 
  -8   6   7       28.73       23.91      8.08 o 
  -7   6   7       96.71       98.87      4.34 o 
  -6   6   7      187.43      188.28      6.08 o 
  -5   6   7       10.23        5.79      2.43 o 
  -4   6   7     1660.69     1680.89     52.34 o 
  -3   6   7     1581.41     1610.83     25.13 o 
  -2   6   7     1286.01     1319.59     31.02 o 
  -1   6   7      137.72      132.37      4.00 o 
   0   6   7      398.69      376.57     14.31 o 
   1   6   7      249.67      241.54      5.53 o 
   2   6   7      349.82      354.69      6.28 o 
   3   6   7      791.42      801.45     13.48 o 
   4   6   7     1907.58     1987.74     45.60 o 
   5   6   7       97.06       95.92      4.51 o 
   6   6   7      515.62      536.35      9.52 o 
   7   6   7      115.91      122.20      5.62 o 
   8   6   7        2.40       12.19      6.57 o 
   9   6   7       62.72       49.31     12.07 o 
  10   6   7      343.38      335.87     18.97 o 
 -10   7   7       23.26       29.87     17.55 o 
  -9   7   7       33.21       38.57     12.01 o 
  -8   7   7      176.45      171.53     25.13 o 
  -7   7   7       12.15       24.02      3.21 o 
  -6   7   7       61.44       53.16      5.75 o 
  -5   7   7      439.92      432.57     15.58 o 
  -4   7   7      176.49      172.19     14.74 o 
  -3   7   7      127.80      133.01      3.56 o 
  -2   7   7       20.05       22.84      2.33 o 
  -1   7   7      137.70      115.56     10.85 o 
   0   7   7      113.72      103.28      4.28 o 
   1   7   7      249.62      217.71      6.01 o 
   2   7   7      172.70      189.69      5.64 o 
   3   7   7      139.29      134.28      5.11 o 
   4   7   7      176.11      185.66     11.70 o 
   5   7   7       87.80       62.69      4.47 o 
   6   7   7       57.71       49.50      6.11 o 
   7   7   7        2.70        7.47     11.69 o 
   8   7   7       38.93       50.53     19.75 o 
   9   7   7        5.10        9.97      8.86 o 
  -9   8   7       53.18       38.37     14.76 o 
  -8   8   7       33.31       23.14     13.47 o 
  -7   8   7       70.13       72.89     11.79 o 
  -6   8   7       14.62       33.95     13.09 o 
  -5   8   7      304.28      293.65     37.05 o 
  -4   8   7       58.78       61.75      4.92 o 
  -3   8   7     1064.13     1126.54     38.80 o 
  -2   8   7      837.47      856.94     27.72 o 
  -1   8   7       81.41       96.33      4.79 o 
   0   8   7       16.47        7.73     10.21 o 
   1   8   7      133.26      114.64      4.73 o 
   2   8   7      139.19      130.71      5.67 o 
   3   8   7      639.28      621.72     10.29 o 
   4   8   7      142.43      155.43      6.02 o 
   5   8   7      370.76      383.03     30.78 o 
   6   8   7       87.84       96.76      8.98 o 
   7   8   7        0.50        0.51     10.24 o 
   8   8   7       22.19       25.02     16.01 o 
  -7   9   7       48.73       45.84     18.61 o 
  -6   9   7       35.96       34.88     11.65 o 
  -5   9   7       18.93       35.53     10.28 o 
  -4   9   7        0.08        3.23      5.43 o 
  -3   9   7        1.17       -1.20      5.39 o 
  -2   9   7        0.15        6.48     15.67 o 
  -1   9   7        9.53        4.50      5.23 o 
   0   9   7        1.70       -1.08      4.86 o 
   1   9   7        8.14        9.01      4.58 o 
   2   9   7        2.48        6.76     11.34 o 
   3   9   7       23.72       13.18      5.84 o 
   4   9   7       96.69       88.16      9.96 o 
   5   9   7      191.40      175.67     13.55 o 
   6   9   7       18.69        4.71     10.13 o 
  -5  10   7       19.02       19.53     14.28 o 
  -4  10   7       46.05       58.60     11.70 o 
  -3  10   7      365.00      363.35     17.48 o 
  -2  10   7      279.86      292.60     26.07 o 
  -1  10   7      115.91      128.69     10.91 o 
   0  10   7       13.84        9.84     16.42 o 
   1  10   7        7.80        1.73      6.79 o 
   2  10   7       37.74       57.08      8.61 o 
   3  10   7      173.29      175.66     16.65 o 
   4  10   7      304.32      325.87     33.95 o 
 -13   0   8      100.01       75.82     12.94 o 
 -12   0   8      148.49      154.08     12.84 o 
 -11   0   8       53.76       73.86      7.48 o 
 -10   0   8     1183.51     1154.08     20.67 o 
  -9   0   8      814.34      857.66     14.11 o 
  -8   0   8        9.67        7.24      3.65 o 
  -7   0   8      166.06      186.75      5.53 o 
  -6   0   8      789.90      788.99     11.65 o 
  -5   0   8     1473.13     1492.53     19.56 o 
  -4   0   8     5160.08     5305.44     64.57 o 
  -3   0   8    11124.29    11891.09    140.59 o 
  -2   0   8     5746.30     5865.79     69.99 o 
  -1   0   8       12.62       10.69      3.69 o 
   0   0   8      459.19      406.40      8.66 o 
   1   0   8     1538.54     1662.73     23.27 o 
   2   0   8     8811.46     8694.11    112.59 o 
   3   0   8     2353.68     2379.61     32.60 o 
   4   0   8     4754.38     4994.31     66.72 o 
   5   0   8     2180.55     2113.91     30.36 o 
   6   0   8       42.66       43.10      5.60 o 
   7   0   8        0.73        5.02      5.94 o 
   8   0   8        6.14        6.25      6.18 o 
   9   0   8      807.05      775.63     22.66 o 
  10   0   8      504.05      470.56     22.19 o 
  11   0   8      150.73      151.52     17.80 o 
  12   0   8      237.53      243.05     18.79 o 
 -12   1   8       68.55       64.97      7.51 o 
 -11   1   8        6.56       11.20      4.89 o 
 -10   1   8       69.87       72.13      3.98 o 
  -9   1   8       65.68       69.69      3.48 o 
  -8   1   8       39.79       44.99      3.05 o 
  -7   1   8      332.59      323.41      9.08 o 
  -6   1   8      192.41      182.54      8.24 o 
  -5   1   8      221.05      230.28      5.18 o 
  -4   1   8     1108.09     1244.39     11.78 o 
  -3   1   8       51.80       57.88      4.32 o 
  -2   1   8      437.88      492.54      5.84 o 
  -1   1   8       17.95       12.52      2.30 o 
   0   1   8       31.78       24.74      2.35 o 
   1   1   8      899.73      919.07     10.05 o 
   2   1   8      237.96      265.89      4.63 o 
   3   1   8       10.47        8.56      5.63 o 
   4   1   8       86.51       91.81      3.44 o 
   5   1   8       40.02       34.11      3.54 o 
   6   1   8      127.53      133.20      4.54 o 
   7   1   8      195.31      204.07      5.51 o 
   8   1   8        3.95       13.48      4.25 o 
   9   1   8      305.08      252.66     10.89 o 
  10   1   8        0.85       13.00     15.77 o 
  11   1   8      101.93      103.11     11.01 o 
 -12   2   8       33.93       27.18     14.61 o 
 -11   2   8      458.41      463.25     17.33 o 
 -10   2   8      187.11      177.03      5.39 o 
  -9   2   8      624.48      627.75      8.68 o 
  -8   2   8      640.52      638.77     11.04 o 
  -7   2   8        3.22        4.50      1.97 o 
  -6   2   8      817.88      822.93      8.91 o 
  -5   2   8     2190.01     2299.77     21.55 o 
  -4   2   8     2583.22     2562.09     23.73 o 
  -3   2   8      601.44      509.67      6.31 o 
  -2   2   8     2267.43     2334.33     22.50 o 
  -1   2   8      236.16      193.57      4.27 o 
   0   2   8      402.01      378.13      5.36 o 
   1   2   8     1070.59     1051.04     11.27 o 
   2   2   8     4062.32     4227.83     41.54 o 
   3   2   8     2419.13     2340.87     23.76 o 
   4   2   8     1682.51     1716.30     18.40 o 
   5   2   8      598.10      605.88     16.55 o 
   6   2   8      125.16      123.50      7.29 o 
   7   2   8       24.61       33.63      7.34 o 
   8   2   8      372.63      316.87      7.12 o 
   9   2   8      754.09      773.89     17.03 o 
  10   2   8      321.45      310.13     13.41 o 
  11   2   8      170.43      192.22     11.12 o 
 -12   3   8        8.64        5.88      9.76 o 
 -11   3   8        2.12        6.48      5.32 o 
 -10   3   8       44.43       48.25      3.95 o 
  -9   3   8       12.20       13.89      3.47 o 
  -8   3   8      837.33      859.08     10.71 o 
  -7   3   8       25.23       27.05      2.22 o 
  -6   3   8        4.26        1.80      2.13 o 
  -5   3   8      176.02      193.53      4.21 o 
  -4   3   8       37.51       40.10      2.76 o 
  -3   3   8      271.57      267.63      4.74 o 
  -2   3   8      682.07      692.78      8.91 o 
  -1   3   8      642.79      625.26      8.58 o 
   0   3   8     2182.66     2263.48     22.93 o 
   1   3   8      314.33      310.73      5.10 o 
   2   3   8       26.44       37.19      4.93 o 
   3   3   8      465.01      479.16      6.59 o 
   4   3   8      212.24      195.60      4.50 o 
   5   3   8     2040.10     2037.92     21.63 o 
   6   3   8       45.59       34.63      4.24 o 
   7   3   8      653.58      646.25     10.10 o 
   8   3   8        2.32        1.84      5.16 o 
   9   3   8        0.25       13.62      7.20 o 
  10   3   8        9.40       13.36     12.74 o 
  11   3   8       21.24       21.85     10.22 o 
 -12   4   8       16.85       16.00     15.21 o 
 -11   4   8      172.83      153.41      9.24 o 
 -10   4   8       24.66       29.94      4.53 o 
  -9   4   8      194.74      194.62      6.53 o 
  -8   4   8      170.00      152.05      4.71 o 
  -7   4   8     2414.29     2346.86     24.16 o 
  -6   4   8       31.69       33.71      2.81 o 
  -5   4   8      330.14      312.79     12.62 o 
  -4   4   8     1578.83     1572.12     17.90 o 
  -3   4   8     1697.67     1747.66     22.87 o 
  -2   4   8      671.61      655.39     13.70 o 
  -1   4   8      807.47      831.11     13.35 o 
   0   4   8      222.95      230.45      5.15 o 
   1   4   8     1156.56     1188.12     18.57 o 
   2   4   8     1440.48     1459.98     42.70 o 
   3   4   8     1674.64     1681.18     39.02 o 
   4   4   8     3041.88     3219.85     48.70 o 
   5   4   8      558.59      591.58     10.42 o 
   6   4   8       24.43       20.36      5.75 o 
   7   4   8       90.77       78.92      8.20 o 
   8   4   8        2.40       12.66      4.85 o 
   9   4   8      145.54      156.84      8.48 o 
  10   4   8      188.19      186.56     20.22 o 
  11   4   8       95.60       92.76     13.32 o 
 -11   5   8        7.63        7.39      9.65 o 
 -10   5   8        0.45       12.00      6.84 o 
  -9   5   8      667.38      693.85     39.53 o 
  -8   5   8       58.40       47.51      6.16 o 
  -7   5   8      700.72      673.85     10.65 o 
  -6   5   8     1222.72     1348.56     36.90 o 
  -5   5   8      101.37       97.77      3.95 o 
  -4   5   8      234.19      204.10     15.45 o 
  -3   5   8       78.35       66.36     10.16 o 
  -2   5   8      494.07      515.55     18.53 o 
  -1   5   8     1088.76     1017.38     12.63 o 
   0   5   8     1226.99     1274.31     30.27 o 
   1   5   8     2352.12     2418.56     40.86 o 
   2   5   8      207.41      198.06     11.48 o 
   3   5   8      120.69      127.83      8.47 o 
   4   5   8     2260.47     2353.26     68.46 o 
   5   5   8      809.20      792.55     19.88 o 
   6   5   8     1293.67     1304.34     42.78 o 
   7   5   8      535.22      501.39     22.54 o 
   8   5   8       39.94       34.26      5.40 o 
   9   5   8       33.77       35.78     10.79 o 
  10   5   8       54.77       49.46     29.25 o 
 -10   6   8       96.96      105.79     28.64 o 
  -9   6   8       61.58       76.21     11.60 o 
  -8   6   8       72.72       71.20      5.09 o 
  -7   6   8      183.22      165.22     14.28 o 
  -6   6   8      215.34      211.11     10.80 o 
  -5   6   8        2.92       12.40      6.21 o 
  -4   6   8        4.44       11.31      3.31 o 
  -3   6   8      257.97      225.90      7.79 o 
  -2   6   8      307.01      315.03     12.66 o 
  -1   6   8      393.53      431.23     12.29 o 
   0   6   8        3.78        5.08      2.54 o 
   1   6   8      120.08      120.79      7.72 o 
   2   6   8      716.32      707.65     20.37 o 
   3   6   8      791.90      807.05     21.85 o 
   4   6   8      181.65      154.77      7.98 o 
   5   6   8        7.53       13.50      4.16 o 
   6   6   8       23.94        8.87      4.64 o 
   7   6   8       79.25       79.42      6.15 o 
   8   6   8        2.20       -6.09      7.91 o 
   9   6   8       87.58      100.09     10.65 o 
  -9   7   8       52.15       44.57     11.13 o 
  -8   7   8      186.42      172.22     13.05 o 
  -7   7   8      622.96      632.05     45.51 o 
  -6   7   8      748.70      785.96     26.35 o 
  -5   7   8       75.02       71.49      5.56 o 
  -4   7   8       29.29       39.99      3.84 o 
  -3   7   8      541.15      558.17     32.26 o 
  -2   7   8      125.46      118.13      5.24 o 
  -1   7   8      635.32      687.48     22.79 o 
   0   7   8     1151.90     1210.08     20.71 o 
   1   7   8      127.17      146.65      5.14 o 
   2   7   8      281.47      295.90     11.07 o 
   3   7   8        1.72       10.63      4.06 o 
   4   7   8       15.57       22.30      7.27 o 
   5   7   8      502.59      507.23     24.88 o 
   6   7   8      635.86      615.11     52.90 o 
   7   7   8      496.76      499.45     20.79 o 
   8   7   8       65.42       68.01     10.33 o 
  -8   8   8        0.04       -8.88     30.73 o 
  -7   8   8       24.28       16.22     11.95 o 
  -6   8   8       98.25       57.86     10.52 o 
  -5   8   8       48.57       45.75      6.04 o 
  -4   8   8        9.28        3.49      5.48 o 
  -3   8   8       48.51       28.93      6.33 o 
  -2   8   8      150.73      146.95      8.73 o 
  -1   8   8        2.53       11.74      5.36 o 
   0   8   8        6.20        4.74      5.21 o 
   1   8   8        0.18       -3.08      5.59 o 
   2   8   8       35.55       24.13      9.87 o 
   3   8   8       25.04       30.08      6.37 o 
   4   8   8      459.66      465.08     33.54 o 
   5   8   8      214.23      206.19     13.56 o 
   6   8   8       67.71       82.44     11.03 o 
   7   8   8        6.66       -7.50     10.34 o 
  -7   9   8      100.29      150.41     18.50 o 
  -6   9   8      235.65      247.63     15.77 o 
  -5   9   8      218.53      220.81     31.09 o 
  -4   9   8        9.39        5.16      6.33 o 
  -3   9   8       62.77       60.83      6.25 o 
  -2   9   8      139.84      128.53      8.06 o 
  -1   9   8      286.07      314.58     34.36 o 
   0   9   8      538.11      534.10     40.35 o 
   1   9   8      564.64      563.55     66.74 o 
   2   9   8      119.98      129.14     14.84 o 
   3   9   8        2.12        5.57      6.61 o 
   4   9   8       78.46       78.07     17.45 o 
   5   9   8       29.18       22.93     22.33 o 
   6   9   8       20.88       28.19     13.54 o 
  -4  10   8        0.54       -7.22     27.88 o 
  -3  10   8        9.26       22.72     13.11 o 
  -2  10   8       75.19      107.22      9.20 o 
  -1  10   8        1.46       -7.00      7.00 o 
   0  10   8       43.06       50.93      9.98 o 
   1  10   8       59.32       44.66      9.34 o 
   2  10   8       40.32       41.41     11.06 o 
   3  10   8        7.45        4.87     18.35 o 
 -12   1   9       43.76       37.66     16.87 o 
 -11   1   9       27.43       32.64      5.55 o 
 -10   1   9      201.25      185.84      5.44 o 
  -9   1   9      242.25      247.44      5.44 o 
  -8   1   9      948.03     1017.76     12.39 o 
  -7   1   9     2661.70     2724.19     29.50 o 
  -6   1   9     1703.33     1839.05     17.52 o 
  -5   1   9      344.38      340.97      4.96 o 
  -4   1   9      379.91      446.19      5.49 o 
  -3   1   9     1471.99     1518.10     16.50 o 
  -2   1   9     5299.70     5488.26     48.80 o 
  -1   1   9     2201.30     2123.09     33.42 o 
   0   1   9     5493.90     5558.88     51.67 o 
   1   1   9     3259.22     3262.62     30.97 o 
   2   1   9       43.61       38.46      3.03 o 
   3   1   9      743.19      740.19     12.14 o 
   4   1   9      652.60      656.63     17.63 o 
   5   1   9     2132.53     2234.74     22.84 o 
   6   1   9     2471.95     2487.68     26.72 o 
   7   1   9      977.85      986.60     13.17 o 
   8   1   9      282.33      312.22     31.42 o 
   9   1   9       13.87       31.71      9.49 o 
  10   1   9        0.55        8.17      8.63 o 
  11   1   9       17.06       10.84     11.10 o 
 -12   2   9        3.34        9.72      9.20 o 
 -11   2   9       19.67       10.07      4.85 o 
 -10   2   9        7.84        0.19      3.70 o 
  -9   2   9        8.64        9.72      3.75 o 
  -8   2   9       55.09       53.55      6.32 o 
  -7   2   9      221.95      237.06      4.38 o 
  -6   2   9       21.16       25.74      2.92 o 
  -5   2   9      317.40      339.02     12.39 o 
  -4   2   9       23.04       34.34      3.82 o 
  -3   2   9      682.63      715.26      8.85 o 
  -2   2   9      696.00      743.44      9.01 o 
  -1   2   9      270.08      283.64      4.57 o 
   0   2   9      382.64      390.24     12.18 o 
   1   2   9       10.40        5.47      2.94 o 
   2   2   9      330.57      309.26      5.61 o 
   3   2   9      767.67      763.95      9.76 o 
   4   2   9        1.76       -1.51      3.29 o 
   5   2   9        6.59       10.18      4.64 o 
   6   2   9       63.67       57.72      4.21 o 
   7   2   9       58.35       47.18      4.80 o 
   8   2   9        2.97        8.28      8.96 o 
   9   2   9       13.56        9.64      7.15 o 
  10   2   9       31.51       21.67     14.38 o 
  11   2   9        1.37        4.89      9.41 o 
 -12   3   9       27.05       40.41      9.60 o 
 -11   3   9        0.04       10.57      7.74 o 
 -10   3   9       78.66       74.99      5.37 o 
  -9   3   9      120.55      128.78     11.12 o 
  -8   3   9      542.78      516.61     12.16 o 
  -7   3   9      590.65      592.73      7.72 o 
  -6   3   9      267.65      258.38     11.24 o 
  -5   3   9      251.47      216.91      4.75 o 
  -4   3   9       75.98       56.21      3.50 o 
  -3   3   9      212.14      217.93      4.94 o 
  -2   3   9      714.45      684.78      9.35 o 
  -1   3   9     5422.43     5565.99     79.26 o 
   0   3   9       30.83       29.07      2.52 o 
   1   3   9     2167.34     2228.63     22.95 o 
   2   3   9      726.95      700.10     19.04 o 
   3   3   9     1489.70     1487.05     16.37 o 
   4   3   9       10.12        7.68      6.37 o 
   5   3   9     2591.12     2731.56     37.92 o 
   6   3   9     1960.56     1987.01     23.48 o 
   7   3   9      244.00      262.62      7.48 o 
   8   3   9      105.95      127.49      6.27 o 
   9   3   9       95.12      108.95     28.67 o 
  10   3   9       35.35       39.43      9.20 o 
 -11   4   9       45.86       41.19      9.56 o 
 -10   4   9       35.67       30.08     10.28 o 
  -9   4   9       24.81       37.87      5.79 o 
  -8   4   9       13.60        4.84      4.05 o 
  -7   4   9       37.08       46.00      3.06 o 
  -6   4   9       87.21       91.56      8.47 o 
  -5   4   9      413.22      379.31      6.74 o 
  -4   4   9      923.61      889.80     11.55 o 
  -3   4   9      325.53      356.64      6.03 o 
  -2   4   9      173.91      155.90      8.00 o 
  -1   4   9       65.95       58.09      8.76 o 
   0   4   9      798.10      779.31     10.38 o 
   1   4   9     1282.01     1322.98     15.03 o 
   2   4   9      372.06      374.12      6.02 o 
   3   4   9       95.11       88.07      4.37 o 
   4   4   9     1045.05     1036.78     13.42 o 
   5   4   9      348.99      338.11      6.80 o 
   6   4   9       20.49       16.87      5.82 o 
   7   4   9      118.79      109.01      6.03 o 
   8   4   9      275.65      235.48      7.90 o 
   9   4   9       89.29       72.64      8.84 o 
  10   4   9      430.98      463.48     26.58 o 
 -11   5   9       28.75       18.87     11.78 o 
 -10   5   9      171.24      171.95     12.75 o 
  -9   5   9        2.05       -0.50      7.74 o 
  -8   5   9       73.79       66.43     15.98 o 
  -7   5   9      111.59      120.99     10.83 o 
  -6   5   9     1005.38      999.57     30.37 o 
  -5   5   9      165.52      165.48     11.09 o 
  -4   5   9       46.85       40.01      3.89 o 
  -3   5   9      258.94      263.26     12.22 o 
  -2   5   9      373.03      308.74      8.50 o 
  -1   5   9      857.91      871.88     40.06 o 
   0   5   9     1200.08     1201.38     14.79 o 
   1   5   9      429.12      441.64     11.11 o 
   2   5   9      284.70      313.66      5.83 o 
   3   5   9      110.80      109.51      5.50 o 
   4   5   9      420.59      425.37      7.33 o 
   5   5   9       11.38       15.10      4.47 o 
   6   5   9      408.57      425.53     28.87 o 
   7   5   9       39.12       43.08      6.93 o 
   8   5   9      186.37      209.52      9.47 o 
   9   5   9       19.96       18.64      8.96 o 
 -10   6   9      165.34      172.80     15.97 o 
  -9   6   9       79.31       94.31     11.21 o 
  -8   6   9        2.04       10.54     14.77 o 
  -7   6   9      264.18      248.29      9.35 o 
  -6   6   9      356.61      377.87     10.50 o 
  -5   6   9      161.30      171.56     29.41 o 
  -4   6   9     1020.47     1109.89     21.43 o 
  -3   6   9      773.44      822.30     11.59 o 
  -2   6   9      195.12      198.39      9.43 o 
  -1   6   9        0.02        2.44      4.73 o 
   0   6   9      227.71      231.08      7.74 o 
   1   6   9     1102.05     1028.28     19.23 o 
   2   6   9       18.53       18.54      3.89 o 
   3   6   9     2446.85     2590.20     72.22 o 
   4   6   9      840.22      848.07     44.30 o 
   5   6   9        4.41        5.83      4.65 o 
   6   6   9       86.74       75.85      7.07 o 
   7   6   9       71.37       65.70      8.49 o 
   8   6   9      119.28      110.37      9.28 o 
   9   6   9      154.56      159.66     12.93 o 
  -9   7   9       18.10       21.16     13.00 o 
  -8   7   9        2.90      -11.43     11.43 o 
  -7   7   9       10.92       30.36      7.26 o 
  -6   7   9        4.17        7.50      6.20 o 
  -5   7   9       26.85       29.51      5.47 o 
  -4   7   9       10.05        8.23      7.75 o 
  -3   7   9       73.32       58.69     10.72 o 
  -2   7   9       14.30       13.74      5.36 o 
  -1   7   9        8.04        3.91      4.79 o 
   0   7   9      450.96      424.53     12.14 o 
   1   7   9       14.49       21.05      5.11 o 
   2   7   9       29.12       18.14      5.75 o 
   3   7   9      233.88      204.91      7.18 o 
   4   7   9       49.84       52.72      5.75 o 
   5   7   9       50.17       53.12      6.40 o 
   6   7   9       47.39       49.09      8.65 o 
   7   7   9      123.52      138.83     11.52 o 
   8   7   9       44.20       42.47     10.62 o 
  -8   8   9        0.27        5.68     13.14 o 
  -7   8   9        6.95      -18.58     19.89 o 
  -6   8   9      284.87      272.83     51.48 o 
  -5   8   9      377.32      363.77     12.93 o 
  -4   8   9      514.82      572.49     44.20 o 
  -3   8   9      400.15      377.32     10.68 o 
  -2   8   9       96.61      119.49      7.10 o 
  -1   8   9       24.79       44.75     10.77 o 
   0   8   9      299.47      271.33     10.10 o 
   1   8   9        7.06       12.56      5.73 o 
   2   8   9      802.15      811.45     46.45 o 
   3   8   9      912.18      968.76     52.49 o 
   4   8   9      363.59      387.19     26.52 o 
   5   8   9      132.75      140.72     12.71 o 
   6   8   9        0.63        5.61      9.71 o 
  -6   9   9       46.63       44.22     12.69 o 
  -5   9   9       22.29       48.99     11.80 o 
  -4   9   9        2.81       11.59     12.55 o 
  -3   9   9        0.32        2.36      9.17 o 
  -2   9   9       30.45       29.23     14.94 o 
  -1   9   9        4.65        2.52     11.05 o 
   0   9   9        3.10        3.83      9.25 o 
   1   9   9      172.79      175.31      9.61 o 
   2   9   9      203.13      168.44     33.89 o 
   3   9   9       37.27       47.30     25.51 o 
   4   9   9       27.03       22.40      8.73 o 
   5   9   9       36.41       34.42     15.50 o 
  -3  10   9      186.29      196.29     16.67 o 
  -2  10   9       27.46       48.81      9.03 o 
  -1  10   9        1.46        1.29      7.36 o 
   0  10   9       54.21       53.32     16.29 o 
   1  10   9       91.28       76.15      8.71 o 
   2  10   9       51.52       70.78     26.34 o 
 -12   0  10       88.30       97.60     14.04 o 
 -11   0  10      376.95      333.70     16.10 o 
 -10   0  10      456.00      432.65     11.25 o 
  -9   0  10      377.52      391.75      9.57 o 
  -8   0  10        4.77        4.88      4.58 o 
  -7   0  10     1522.21     1524.07     21.97 o 
  -6   0  10     1380.08     1523.29     21.24 o 
  -5   0  10      335.89      337.92      7.18 o 
  -4   0  10     2462.64     2422.26     31.32 o 
  -3   0  10      707.84      696.41     10.99 o 
  -2   0  10     1268.68     1200.80     18.16 o 
  -1   0  10      534.89      574.12     10.99 o 
   0   0  10     1432.47     1485.42     20.31 o 
   1   0  10     1459.12     1539.07     22.88 o 
   2   0  10     3778.05     3906.13     52.10 o 
   3   0  10     2717.89     2754.14     38.04 o 
   4   0  10      609.65      597.28     12.08 o 
   5   0  10      358.59      362.53      9.71 o 
   6   0  10       66.73       64.48      6.52 o 
   7   0  10     1877.24     1696.95     34.70 o 
   8   0  10      254.43      288.33     17.05 o 
   9   0  10      811.20      812.29     30.74 o 
  10   0  10      469.79      555.74     26.39 o 
 -12   1  10        4.02       -7.81     16.35 o 
 -11   1  10        0.03        4.71      6.97 o 
 -10   1  10       28.83       27.28      4.41 o 
  -9   1  10        0.43       -0.05      9.01 o 
  -8   1  10      128.42      129.29      4.17 o 
  -7   1  10      129.87      135.41      4.10 o 
  -6   1  10      433.96      470.28      6.30 o 
  -5   1  10       16.48        9.71      4.90 o 
  -4   1  10       93.25       90.56      6.88 o 
  -3   1  10      115.09      107.13      3.23 o 
  -2   1  10      149.07      159.75      7.35 o 
  -1   1  10      116.90      108.92      3.53 o 
   0   1  10      116.45      102.82      3.73 o 
   1   1  10        6.18        2.21      2.86 o 
   2   1  10      265.66      261.95      8.03 o 
   3   1  10      526.50      542.50      7.71 o 
   4   1  10      334.01      319.06      6.19 o 
   5   1  10       26.49       15.88      4.09 o 
   6   1  10       74.87       52.62      4.97 o 
   7   1  10      449.13      357.80     10.12 o 
   8   1  10        3.56        3.83      7.13 o 
   9   1  10        0.79       -1.90      8.81 o 
  10   1  10        1.26       10.46      9.36 o 
 -11   2  10      275.14      265.32     13.30 o 
 -10   2  10      253.81      237.24      9.12 o 
  -9   2  10      113.81      104.69      4.97 o 
  -8   2  10      144.94      142.48      5.15 o 
  -7   2  10      315.44      321.61      5.94 o 
  -6   2  10      436.87      443.40     12.00 o 
  -5   2  10     3178.25     3298.27     47.43 o 
  -4   2  10     2515.78     2583.74     28.26 o 
  -3   2  10     1843.97     1918.19     36.11 o 
  -2   2  10      545.29      545.40      6.76 o 
  -1   2  10      549.14      545.94      7.31 o 
   0   2  10      208.10      200.03      4.53 o 
   1   2  10     2130.28     2171.05     21.57 o 
   2   2  10     6837.05     7145.63     66.26 o 
   3   2  10     3592.71     3654.02     36.80 o 
   4   2  10       94.79       94.30      4.33 o 
   5   2  10      210.28      202.38      5.80 o 
   6   2  10       30.31       27.59      4.71 o 
   7   2  10       13.98       15.42      5.83 o 
   8   2  10      306.10      333.49     10.98 o 
   9   2  10      514.58      515.48     15.49 o 
  10   2  10      215.46      240.51     12.82 o 
 -11   3  10        6.07       39.12     12.00 o 
 -10   3  10       11.24       17.40      6.71 o 
  -9   3  10       28.41       34.75      5.62 o 
  -8   3  10      472.94      481.15      9.17 o 
  -7   3  10      140.43      133.85      4.35 o 
  -6   3  10       47.99       57.29      4.08 o 
  -5   3  10       29.31       27.66      3.51 o 
  -4   3  10        1.40        0.53      3.32 o 
  -3   3  10      394.63      410.85      8.02 o 
  -2   3  10      248.73      223.56      5.52 o 
  -1   3  10      706.86      674.99     20.85 o 
   0   3  10      540.39      559.37      8.05 o 
   1   3  10       70.96       59.73      3.43 o 
   2   3  10     1029.85     1028.80     12.24 o 
   3   3  10      606.59      583.04     14.34 o 
   4   3  10       90.73       70.41      3.93 o 
   5   3  10       96.87       88.53      5.38 o 
   6   3  10      175.52      145.73      6.42 o 
   7   3  10       98.64       92.39      6.19 o 
   8   3  10       15.75       10.86      6.83 o 
   9   3  10       21.32       14.03     16.36 o 
  10   3  10      122.16      131.94     10.42 o 
 -11   4  10      125.22      144.13     30.81 o 
 -10   4  10       12.06       14.69     20.21 o 
  -9   4  10      490.66      442.16     11.33 o 
  -8   4  10       58.95       49.83      8.74 o 
  -7   4  10       27.31       31.41      5.02 o 
  -6   4  10       90.10       82.21      4.67 o 
  -5   4  10      180.35      189.19      9.00 o 
  -4   4  10      765.43      785.92     14.67 o 
  -3   4  10     1438.09     1376.80     28.99 o 
  -2   4  10      256.25      264.92      5.71 o 
  -1   4  10        8.81        8.71      3.60 o 
   0   4  10      464.32      468.17     17.41 o 
   1   4  10      177.20      162.15      4.62 o 
   2   4  10      987.57     1033.86     12.82 o 
   3   4  10       27.80       26.18      4.49 o 
   4   4  10      711.20      743.60     10.85 o 
   5   4  10      151.43      150.03      8.61 o 
   6   4  10       78.91       74.74     10.14 o 
   7   4  10       12.80        8.53      5.57 o 
   8   4  10      210.72      214.28     22.02 o 
   9   4  10      410.19      414.36     14.70 o 
 -10   5  10      104.64      117.73     14.04 o 
  -9   5  10      122.66      112.60      9.56 o 
  -8   5  10       54.24       60.29      7.20 o 
  -7   5  10      434.34      429.37     13.54 o 
  -6   5  10       80.13       82.18      5.08 o 
  -5   5  10        1.12       -3.30      4.47 o 
  -4   5  10      349.27      338.42      8.67 o 
  -3   5  10      556.13      621.64     51.86 o 
  -2   5  10      645.85      616.62     15.64 o 
  -1   5  10      474.45      531.81     10.09 o 
   0   5  10      721.11      766.56     19.68 o 
   1   5  10       12.97       11.20      4.04 o 
   2   5  10      165.33      166.32     13.20 o 
   3   5  10     1022.03     1045.59     43.76 o 
   4   5  10      372.47      342.01      7.92 o 
   5   5  10      354.36      310.10     19.48 o 
   6   5  10      307.00      285.32     12.63 o 
   7   5  10      215.21      197.20     14.06 o 
   8   5  10       11.51       14.45     19.75 o 
   9   5  10       92.25      115.78     22.16 o 
  -9   6  10       36.67       -1.39     19.40 o 
  -8   6  10       58.23       66.04     20.54 o 
  -7   6  10       53.26       50.49      8.91 o 
  -6   6  10       28.57       26.55      6.48 o 
  -5   6  10       89.40       83.03     12.23 o 
  -4   6  10      271.71      302.35      8.18 o 
  -3   6  10      106.69      101.07      8.44 o 
  -2   6  10      147.31      165.64     15.44 o 
  -1   6  10      197.40      175.45      6.16 o 
   0   6  10      102.90      104.16      5.63 o 
   1   6  10       25.50       15.38      5.68 o 
   2   6  10      306.82      331.88      7.66 o 
   3   6  10      845.43      845.12     26.72 o 
   4   6  10      104.63       95.64      9.22 o 
   5   6  10      146.12      137.27     12.86 o 
   6   6  10      111.11       92.80      7.51 o 
   7   6  10       13.47       -1.92      6.98 o 
   8   6  10       11.13        2.01     10.60 o 
  -8   7  10      180.12      162.34     15.65 o 
  -7   7  10      119.64      153.74     10.15 o 
  -6   7  10       11.77       16.45      8.07 o 
  -5   7  10        9.52        8.97      5.60 o 
  -4   7  10       82.97       73.22     10.89 o 
  -3   7  10      382.62      376.58     28.36 o 
  -2   7  10      275.95      276.18      8.73 o 
  -1   7  10      809.40      834.19     34.49 o 
   0   7  10     1192.34     1146.47     49.06 o 
   1   7  10      322.40      349.16     25.60 o 
   2   7  10      446.55      443.76     21.44 o 
   3   7  10       27.82       20.51      5.63 o 
   4   7  10      559.05      542.40     40.89 o 
   5   7  10      300.53      274.01     15.62 o 
   6   7  10      426.61      505.55     61.82 o 
   7   7  10      217.08      221.41     13.72 o 
  -7   8  10        5.01       11.93     11.79 o 
  -6   8  10        0.94       20.12     12.97 o 
  -5   8  10       23.14       25.54     13.15 o 
  -4   8  10       82.63       92.45      7.69 o 
  -3   8  10      134.93      136.76      8.49 o 
  -2   8  10       63.16       74.39      7.69 o 
  -1   8  10      157.67      116.06      7.93 o 
   0   8  10        0.20       -5.43      7.63 o 
   1   8  10       12.49       12.04      7.46 o 
   2   8  10        6.07       10.90      9.01 o 
   3   8  10       28.37       38.24     12.65 o 
   4   8  10        1.62       12.30     14.63 o 
   5   8  10      141.22      133.81     14.64 o 
   6   8  10        9.87       16.41     11.12 o 
  -5   9  10       70.93       75.64     13.35 o 
  -4   9  10       35.79       30.46     18.88 o 
  -3   9  10      109.34       86.57     11.11 o 
  -2   9  10      189.18      203.73     12.34 o 
  -1   9  10      163.54      163.60     11.22 o 
   0   9  10      358.92      375.95     21.93 o 
   1   9  10       23.64       38.07     13.04 o 
   2   9  10       53.00       60.78     16.02 o 
   3   9  10       19.16       -1.50     16.59 o 
   4   9  10      212.58      208.01     31.45 o 
 -11   1  11       37.01       33.73      9.35 o 
 -10   1  11      239.66      258.29     10.05 o 
  -9   1  11      684.44      665.26     11.58 o 
  -8   1  11      433.07      423.11      7.76 o 
  -7   1  11      588.46      585.75      8.14 o 
  -6   1  11       48.37       49.81      3.91 o 
  -5   1  11      123.86      124.48      3.62 o 
  -4   1  11     1077.32     1055.04     11.30 o 
  -3   1  11      568.78      597.08      7.37 o 
  -2   1  11     1781.85     1776.10     17.75 o 
  -1   1  11     4612.86     4830.28     45.48 o 
   0   1  11     1075.72     1073.78     12.23 o 
   1   1  11      143.66      137.02      8.34 o 
   2   1  11        2.63       -1.51      3.84 o 
   3   1  11     2176.82     2255.45     23.29 o 
   4   1  11     1400.37     1367.38     24.64 o 
   5   1  11     1322.62     1437.48     26.41 o 
   6   1  11     1261.45     1240.79     21.52 o 
   7   1  11       40.91       54.52      7.70 o 
   8   1  11        5.12       14.15      8.50 o 
   9   1  11        1.42       -6.14      9.05 o 
  10   1  11       85.42       59.25     11.37 o 
 -11   2  11      102.08       82.61      9.13 o 
 -10   2  11       36.07       19.11      9.24 o 
  -9   2  11      158.61      140.99      5.71 o 
  -8   2  11      133.86      115.41      5.25 o 
  -7   2  11       88.75       77.23      4.00 o 
  -6   2  11      187.28      198.71     13.46 o 
  -5   2  11      171.95      141.55      3.99 o 
  -4   2  11      446.75      467.51      6.59 o 
  -3   2  11       12.13       18.21      2.03 o 
  -2   2  11       28.39       24.13      2.16 o 
  -1   2  11      153.60      131.88      3.97 o 
   0   2  11      167.49      177.21      8.46 o 
   1   2  11        5.43       -1.00      3.11 o 
   2   2  11      102.38       92.95      4.05 o 
   3   2  11      186.32      169.84     12.45 o 
   4   2  11      624.85      593.64      9.54 o 
   5   2  11       29.01       32.63     11.92 o 
   6   2  11       60.04       60.71      7.57 o 
   7   2  11       20.12       18.36      8.17 o 
   8   2  11      111.44       94.92      9.89 o 
   9   2  11        8.08       23.23      9.95 o 
  10   2  11       40.22       55.48     10.79 o 
 -11   3  11       57.72       76.67     12.94 o 
 -10   3  11      148.13      136.50      8.92 o 
  -9   3  11        6.89       -0.32     13.15 o 
  -8   3  11      932.21      974.44     14.90 o 
  -7   3  11      722.87      706.58     15.85 o 
  -6   3  11       89.09       87.22      5.34 o 
  -5   3  11       52.48       42.75      4.06 o 
  -4   3  11      902.45      964.61     12.55 o 
  -3   3  11      332.24      304.34      6.41 o 
  -2   3  11     1685.70     1706.66     34.70 o 
  -1   3  11     2859.42     3058.64     36.83 o 
   0   3  11      746.85      726.72     10.07 o 
   1   3  11      225.63      224.24      5.46 o 
   2   3  11       48.10       47.85      4.78 o 
   3   3  11        7.44       16.23      3.98 o 
   4   3  11      254.66      262.82      8.05 o 
   5   3  11      993.56     1038.10     28.11 o 
   6   3  11     1069.64     1099.53     40.12 o 
   7   3  11      233.80      250.67      9.67 o 
   8   3  11       31.41       35.83      9.18 o 
   9   3  11       40.39       76.14     12.39 o 
 -10   4  11       92.83      124.07     12.37 o 
  -9   4  11        0.14        2.49      6.18 o 
  -8   4  11       71.38       59.89     11.37 o 
  -7   4  11       78.92       68.94     21.63 o 
  -6   4  11      181.88      176.50     11.55 o 
  -5   4  11      303.32      288.51     21.75 o 
  -4   4  11      323.97      342.42     17.60 o 
  -3   4  11      130.67      135.54      5.19 o 
  -2   4  11      116.50      114.96      5.22 o 
  -1   4  11      218.00      213.30      5.70 o 
   0   4  11       36.30       43.67      4.74 o 
   1   4  11     1103.68     1058.01     22.09 o 
   2   4  11      327.68      314.65     20.03 o 
   3   4  11     1140.35     1125.93     25.76 o 
   4   4  11       68.69       49.42      5.82 o 
   5   4  11      106.46       89.08     17.79 o 
   6   4  11       68.05       65.89     16.12 o 
   7   4  11      111.29      101.53     14.69 o 
   8   4  11       51.66       28.77      8.71 o 
   9   4  11      173.87      128.32     22.56 o 
  -9   5  11       77.44       88.65     13.63 o 
  -8   5  11      135.84      130.03      9.65 o 
  -7   5  11      156.65      136.66     18.28 o 
  -6   5  11      107.69      108.41     17.85 o 
  -5   5  11        0.50        2.53      5.07 o 
  -4   5  11       31.49       33.02      6.13 o 
  -3   5  11      268.51      280.11      7.30 o 
  -2   5  11       10.36       29.01      5.53 o 
  -1   5  11      457.34      477.69      9.09 o 
   0   5  11      109.83      121.30      5.53 o 
   1   5  11      542.85      559.57     28.22 o 
   2   5  11       47.19       44.23      4.92 o 
   3   5  11      142.24      151.79      7.12 o 
   4   5  11       86.45       77.46      8.66 o 
   5   5  11      305.41      329.16     33.41 o 
   6   5  11      233.52      244.00     14.16 o 
   7   5  11      104.80      106.63      9.86 o 
   8   5  11        1.27       -6.28      9.34 o 
  -9   6  11        0.07        5.36     12.56 o 
  -8   6  11       17.01       31.50     10.17 o 
  -7   6  11       85.68       88.06      9.32 o 
  -6   6  11      478.77      465.24     12.89 o 
  -5   6  11      344.12      343.71     11.42 o 
  -4   6  11      235.35      234.77     15.43 o 
  -3   6  11      338.47      327.09     11.52 o 
  -2   6  11       29.05       25.17      6.49 o 
  -1   6  11       58.23       59.66      6.30 o 
   0   6  11      865.62      882.42     14.73 o 
   1   6  11      945.15      939.81     34.20 o 
   2   6  11      174.49      181.78     12.90 o 
   3   6  11      297.03      287.00     17.57 o 
   4   6  11      156.49      160.51      9.92 o 
   5   6  11       28.56       27.42      7.78 o 
   6   6  11      152.54      125.17     16.84 o 
   7   6  11       72.05       60.43     11.11 o 
  -7   7  11       78.27       94.18     18.39 o 
  -6   7  11       69.55       80.69     21.60 o 
  -5   7  11        1.48       10.49      6.54 o 
  -4   7  11       11.87        3.48      6.86 o 
  -3   7  11        6.32        4.50      7.18 o 
  -2   7  11       28.14       31.39      9.42 o 
  -1   7  11      113.72      126.72      8.09 o 
   0   7  11      593.35      617.00     27.88 o 
   1   7  11        1.95       17.42     10.43 o 
   2   7  11      319.68      314.60     24.59 o 
   3   7  11        2.29        0.16     10.21 o 
   4   7  11       61.53       59.82      8.01 o 
   5   7  11        5.79        9.08      8.41 o 
   6   7  11      240.05      280.46     14.76 o 
  -6   8  11      115.20      115.56     16.09 o 
  -5   8  11      130.65      151.82     18.39 o 
  -4   8  11      206.61      204.06     12.33 o 
  -3   8  11       82.78       77.59      8.89 o 
  -2   8  11        1.88       -0.63     11.95 o 
  -1   8  11      153.74      132.49     22.31 o 
   0   8  11      102.95       95.94     12.04 o 
   1   8  11      497.35      551.44     46.93 o 
   2   8  11      415.22      407.51     16.51 o 
   3   8  11      117.82      100.20     12.09 o 
   4   8  11       40.29       57.08     18.02 o 
  -3   9  11        5.81       -8.92     14.95 o 
  -2   9  11        0.00      -10.04     10.04 o 
  -1   9  11        0.10        4.98     10.11 o 
   0   9  11        5.58      -12.21     14.27 o 
   1   9  11       54.57       43.66     10.98 o 
   2   9  11        8.98       -3.38     25.15 o 
 -11   0  12       10.69        0.55     19.84 o 
 -10   0  12       39.46       27.45     12.91 o 
  -9   0  12      295.26      292.11     11.89 o 
  -8   0  12       10.77       22.06      7.41 o 
  -7   0  12     1047.44     1168.09     21.93 o 
  -6   0  12      490.34      465.73     10.36 o 
  -5   0  12     1410.09     1423.75     21.20 o 
  -4   0  12     1592.08     1716.16     24.48 o 
  -3   0  12       95.95       80.40      5.16 o 
  -2   0  12      184.44      188.02      6.49 o 
  -1   0  12      953.42      946.36     16.76 o 
   0   0  12     2533.59     2649.97     37.92 o 
   1   0  12     7351.57     7708.64    102.33 o 
   2   0  12     1084.00     1110.95     19.16 o 
   3   0  12      588.01      559.33     13.93 o 
   4   0  12       15.18       26.80     10.89 o 
   5   0  12       73.82       64.27     11.17 o 
   6   0  12       71.27       66.29     11.51 o 
   7   0  12      261.49      268.61     14.52 o 
   8   0  12      548.41      523.15     25.00 o 
   9   0  12      279.27      332.98     21.87 o 
 -10   1  12       19.86       17.02     17.91 o 
  -9   1  12      174.98      158.36      8.90 o 
  -8   1  12       55.77       55.30      6.27 o 
  -7   1  12       14.60       14.06     11.05 o 
  -6   1  12       73.80       55.53      3.60 o 
  -5   1  12       12.41        3.57      3.08 o 
  -4   1  12      175.48      188.76      4.40 o 
  -3   1  12       52.12       44.80      3.54 o 
  -2   1  12      186.79      177.17      4.34 o 
  -1   1  12      137.68      150.24      5.14 o 
   0   1  12      338.73      336.23     15.23 o 
   1   1  12      925.45      906.17     11.53 o 
   2   1  12      434.23      459.66      7.50 o 
   3   1  12        9.43        7.35      6.15 o 
   4   1  12      180.34      167.55      7.63 o 
   5   1  12        1.68       -0.24      7.14 o 
   6   1  12       17.54       12.33      7.19 o 
   7   1  12        1.04        0.76      7.46 o 
   8   1  12        4.88       17.45      9.42 o 
   9   1  12        0.17        0.14     10.16 o 
 -10   2  12       81.12       74.15     12.11 o 
  -9   2  12        4.32        5.61      8.77 o 
  -8   2  12      188.63      184.77     18.79 o 
  -7   2  12      120.14      117.26      9.96 o 
  -6   2  12      258.85      252.62      5.86 o 
  -5   2  12     1213.53     1276.92     15.84 o 
  -4   2  12     1446.10     1455.62     42.04 o 
  -3   2  12       85.63       92.89      7.84 o 
  -2   2  12       75.99       69.04      4.53 o 
  -1   2  12      648.41      681.13     12.56 o 
   0   2  12     1085.31     1074.96     13.01 o 
   1   2  12       60.27       57.77     11.97 o 
   2   2  12     2558.06     2602.19     52.09 o 
   3   2  12      943.76      908.98     15.63 o 
   4   2  12       20.46       19.99      6.31 o 
   5   2  12      238.95      200.79      9.59 o 
   6   2  12       65.77       77.79      9.22 o 
   7   2  12      429.82      429.99     14.15 o 
   8   2  12      498.66      468.51     27.85 o 
   9   2  12      197.79      205.97     13.40 o 
 -10   3  12        4.85        7.41      8.44 o 
  -9   3  12      120.57       99.56     18.48 o 
  -8   3  12      179.60      163.92      8.55 o 
  -7   3  12       66.22       61.20     15.95 o 
  -6   3  12        0.01       -4.84     11.80 o 
  -5   3  12       41.94       33.24     12.96 o 
  -4   3  12      334.36      345.23     15.96 o 
  -3   3  12       74.40       62.41      6.69 o 
  -2   3  12      174.51      174.93      6.16 o 
  -1   3  12      218.01      203.88     15.19 o 
   0   3  12      198.57      181.36      4.96 o 
   1   3  12       11.27       17.49      3.83 o 
   2   3  12      761.05      737.18     12.66 o 
   3   3  12      230.36      204.73     19.31 o 
   4   3  12       36.08       30.55     10.91 o 
   5   3  12      548.71      510.49     15.17 o 
   6   3  12      145.75      129.90     10.32 o 
   7   3  12        0.62        2.28      8.17 o 
   8   3  12        2.37       -8.07      8.07 o 
  -9   4  12       21.15       29.85      8.77 o 
  -8   4  12      117.05      110.70      9.15 o 
  -7   4  12      282.47      267.67     10.25 o 
  -6   4  12      298.57      294.20      9.33 o 
  -5   4  12      622.04      645.15     32.57 o 
  -4   4  12      809.00      807.48     13.37 o 
  -3   4  12       67.74       38.41      7.10 o 
  -2   4  12      190.35      165.08     17.70 o 
  -1   4  12      288.00      255.99      7.21 o 
   0   4  12      586.89      578.11     23.54 o 
   1   4  12      596.25      613.97     21.38 o 
   2   4  12     1143.18     1204.34     76.88 o 
   3   4  12      954.96     1003.32     28.60 o 
   4   4  12       63.73       66.89      6.95 o 
   5   4  12      113.73      122.64      8.10 o 
   6   4  12        1.55       10.62      7.53 o 
   7   4  12      267.65      287.80     11.82 o 
   8   4  12      136.35      126.26     10.99 o 
  -9   5  12       45.97       63.01     10.15 o 
  -8   5  12       23.96        9.18     12.64 o 
  -7   5  12      143.75      157.17     13.08 o 
  -6   5  12       10.03       -9.26     25.56 o 
  -5   5  12       60.00       79.55      8.02 o 
  -4   5  12       23.97       21.62     10.29 o 
  -3   5  12      835.85      834.38     15.03 o 
  -2   5  12      823.22      795.29     27.25 o 
  -1   5  12       57.34       64.77      6.49 o 
   0   5  12      183.34      193.32      9.10 o 
   1   5  12       39.87       49.08      8.64 o 
   2   5  12      518.99      531.82     19.84 o 
   3   5  12       81.28       84.60      7.10 o 
   4   5  12      549.75      557.87     37.67 o 
   5   5  12      301.04      274.70     14.83 o 
   6   5  12       15.02       12.04      9.97 o 
   7   5  12       91.11      101.00     10.24 o 
  -8   6  12        1.19        3.19     11.52 o 
  -7   6  12        1.93        7.01     10.41 o 
  -6   6  12      105.44      116.26      8.84 o 
  -5   6  12      217.01      226.70     10.61 o 
  -4   6  12      142.90      150.67     18.77 o 
  -3   6  12      485.52      447.49     25.85 o 
  -2   6  12       12.93       20.53      7.61 o 
  -1   6  12       21.24       33.97      8.19 o 
   0   6  12       26.17       34.55     14.43 o 
   1   6  12       14.41       17.10      9.29 o 
   2   6  12      294.09      339.44     14.78 o 
   3   6  12      435.79      491.69     50.82 o 
   4   6  12       72.41       77.52     12.05 o 
   5   6  12       51.88       73.88     19.89 o 
   6   6  12        1.54       -6.10      8.93 o 
  -6   7  12       42.61       29.00     10.74 o 
  -5   7  12       68.60       93.55     14.04 o 
  -4   7  12      118.21       91.44     15.11 o 
  -3   7  12      511.87      507.62     21.95 o 
  -2   7  12      484.38      512.18     16.45 o 
  -1   7  12       43.22       39.29      8.65 o 
   0   7  12      315.76      344.79     32.86 o 
   1   7  12      119.63       90.23     17.50 o 
   2   7  12      111.21       87.77     11.10 o 
   3   7  12      295.84      303.98     13.71 o 
   4   7  12      177.91      183.49     14.62 o 
   5   7  12      284.27      320.74     16.21 o 
  -4   8  12       34.33       43.84     12.29 o 
  -3   8  12       22.02       33.93     10.08 o 
  -2   8  12        8.79       11.16     10.86 o 
  -1   8  12        3.42       13.03      9.78 o 
   0   8  12       20.90       13.27     10.05 o 
   1   8  12       20.92       27.45     10.34 o 
   2   8  12        3.53        6.16     10.80 o 
   3   8  12       71.63       76.74     22.59 o 
 -10   1  13      145.54      140.19     12.09 o 
  -9   1  13       95.15       92.94      8.85 o 
  -8   1  13      354.81      361.58     12.89 o 
  -7   1  13       90.72       80.80      5.07 o 
  -6   1  13       80.50       66.43      4.73 o 
  -5   1  13      100.40       98.89      4.85 o 
  -4   1  13     1125.12     1196.20     15.27 o 
  -3   1  13      890.47      883.91     11.67 o 
  -2   1  13     1022.89     1069.63     13.53 o 
  -1   1  13     2054.73     2162.33     26.48 o 
   0   1  13        5.63        7.74      4.47 o 
   1   1  13      742.73      742.66     12.92 o 
   2   1  13       48.38       52.06      5.88 o 
   3   1  13      557.70      584.48     13.01 o 
   4   1  13     1178.10     1220.83     21.45 o 
   5   1  13      521.92      554.11     14.06 o 
   6   1  13      345.40      348.85     15.38 o 
   7   1  13       67.78       89.74     21.19 o 
   8   1  13       54.94       41.50     10.87 o 
 -10   2  13        0.08       -2.98     11.72 o 
  -9   2  13        2.69        5.70      8.84 o 
  -8   2  13      109.46      109.36      8.54 o 
  -7   2  13       42.21       46.48      7.27 o 
  -6   2  13      137.54      122.63      7.28 o 
  -5   2  13       14.68       37.66     10.07 o 
  -4   2  13        8.92        3.24      4.41 o 
  -3   2  13       30.57       51.42     12.48 o 
  -2   2  13        4.22        0.91      3.24 o 
  -1   2  13      278.86      305.23     16.56 o 
   0   2  13      102.52      120.66      5.85 o 
   1   2  13     2080.78     2106.28     30.90 o 
   2   2  13      138.80      119.60      8.90 o 
   3   2  13       26.39       27.66      6.59 o 
   4   2  13      124.99      103.19      8.35 o 
   5   2  13      345.97      289.55     11.35 o 
   6   2  13       73.08       79.58     10.27 o 
   7   2  13       65.92       78.40      9.63 o 
   8   2  13       14.49       11.58     11.23 o 
  -9   3  13      238.56      252.09     31.48 o 
  -8   3  13      146.98      144.80      9.81 o 
  -7   3  13       34.48       33.82      8.63 o 
  -6   3  13       34.26       42.52      7.23 o 
  -5   3  13      201.21      201.19      7.04 o 
  -4   3  13      196.17      170.79     12.08 o 
  -3   3  13      588.57      605.50     11.42 o 
  -2   3  13      472.37      470.40     10.39 o 
  -1   3  13     1171.83     1207.54     49.48 o 
   0   3  13      623.10      661.97     13.29 o 
   1   3  13        2.98        4.25      6.11 o 
   2   3  13      467.54      455.34     11.93 o 
   3   3  13      307.80      347.45     11.18 o 
   4   3  13      414.74      429.27     30.61 o 
   5   3  13      601.68      646.41     15.96 o 
   6   3  13      179.53      193.70     10.36 o 
   7   3  13        2.77        1.84      9.30 o 
  -9   4  13        5.13       -6.58     10.86 o 
  -8   4  13       47.18       38.65      8.98 o 
  -7   4  13      283.25      261.26     21.36 o 
  -6   4  13      377.71      373.16     13.19 o 
  -5   4  13      213.93      223.64     24.07 o 
  -4   4  13      110.88       90.63      8.35 o 
  -3   4  13       31.12       32.02      7.90 o 
  -2   4  13       28.59       23.94      8.09 o 
  -1   4  13      579.64      566.40     15.82 o 
   0   4  13      526.26      531.93     37.69 o 
   1   4  13       66.05       69.11      5.25 o 
   2   4  13      395.36      376.81     12.06 o 
   3   4  13       76.31       64.49      7.25 o 
   4   4  13        1.48        3.15      7.69 o 
   5   4  13       49.61       43.02      8.37 o 
   6   4  13      180.36      169.78     12.01 o 
   7   4  13       17.56       20.39     11.41 o 
  -8   5  13      155.50      156.26     17.40 o 
  -7   5  13       78.69       69.81     11.52 o 
  -6   5  13       35.35       38.24     10.57 o 
  -5   5  13        9.13       34.87     10.28 o 
  -4   5  13      107.90      110.70     10.13 o 
  -3   5  13      234.41      252.80     11.67 o 
  -2   5  13      608.68      594.10     43.41 o 
  -1   5  13      617.95      663.48     58.75 o 
   0   5  13      183.15      210.39     12.81 o 
   1   5  13        0.27       -8.84      8.84 o 
   2   5  13        7.08        2.19      6.16 o 
   3   5  13       73.60       75.61      7.95 o 
   4   5  13      348.44      372.49     20.54 o 
   5   5  13      278.01      266.95     29.81 o 
   6   5  13      283.64      301.92     13.39 o 
  -7   6  13       74.22       68.84     10.94 o 
  -6   6  13      134.66      130.46     11.19 o 
  -5   6  13      151.29      155.44     25.14 o 
  -4   6  13        5.31       11.14      9.65 o 
  -3   6  13       13.32       -2.46     18.01 o 
  -2   6  13       55.19       47.42      8.92 o 
  -1   6  13      150.87      136.10     10.64 o 
   0   6  13      582.11      608.58     41.98 o 
   1   6  13      244.82      243.93     13.32 o 
   2   6  13      289.76      265.98     13.31 o 
   3   6  13        2.57       -6.84     23.15 o 
   4   6  13      101.87       97.40     11.72 o 
   5   6  13       32.16       47.66     12.62 o 
  -5   7  13        0.35       -0.30      9.23 o 
  -4   7  13        2.64       -5.56     11.87 o 
  -3   7  13        6.12       10.09     10.57 o 
  -2   7  13        9.34       -0.57     12.19 o 
  -1   7  13      421.32      456.32     30.82 o 
   0   7  13       50.56       30.93     12.50 o 
   1   7  13        1.93       13.59     10.91 o 
   2   7  13       14.16       22.23     11.28 o 
   3   7  13      108.68      153.80     27.32 o 
  -1   8  13      252.99      253.81     22.53 o 
   0   8  13       38.94       51.60     12.24 o 
  -9   0  14        2.47       29.26     14.44 o 
  -8   0  14      101.52      127.49     11.07 o 
  -7   0  14      540.34      606.32     21.75 o 
  -6   0  14      686.14      723.91     19.02 o 
  -5   0  14      537.81      547.79     13.75 o 
  -4   0  14      363.77      318.41     10.25 o 
  -3   0  14      180.35      142.02      7.45 o 
  -2   0  14     1433.30     1532.32     26.79 o 
  -1   0  14      554.72      548.83     14.81 o 
   0   0  14      642.26      622.44     18.37 o 
   1   0  14      535.09      596.56     17.99 o 
   2   0  14      644.36      702.68     20.25 o 
   3   0  14        1.98       13.04      9.39 o 
   4   0  14       47.79       28.00      9.56 o 
   5   0  14      164.30      135.85     13.46 o 
   6   0  14      207.67      200.06     13.67 o 
   7   0  14      289.69      302.07     17.87 o 
  -9   1  14        4.97        4.96     10.05 o 
  -8   1  14       15.09       14.26      6.16 o 
  -7   1  14        0.01       -7.27      7.27 o 
  -6   1  14        0.29       -2.09      5.31 o 
  -5   1  14        0.87        0.80      4.23 o 
  -4   1  14       14.46       17.30      4.32 o 
  -3   1  14        5.53        8.45      3.51 o 
  -2   1  14      381.52      392.26     22.61 o 
  -1   1  14      113.75      106.96     11.49 o 
   0   1  14      414.23      387.09     19.74 o 
   1   1  14       46.94       47.92      9.00 o 
   2   1  14       36.06       48.04      6.69 o 
   3   1  14       39.02       15.42     10.76 o 
   4   1  14       74.37       60.37      7.94 o 
   5   1  14        1.04        2.52     10.12 o 
   6   1  14       22.35       19.84     10.27 o 
   7   1  14       11.23        5.56     12.60 o 
  -9   2  14      127.94      119.69     24.39 o 
  -8   2  14       86.57       79.14     18.12 o 
  -7   2  14      294.20      280.68     17.19 o 
  -6   2  14      350.80      344.94     10.55 o 
  -5   2  14      250.33      232.04      8.26 o 
  -4   2  14      281.03      264.63     20.88 o 
  -3   2  14      200.81      192.97     19.22 o 
  -2   2  14      220.01      233.66      8.54 o 
  -1   2  14     1627.83     1653.92     52.94 o 
   0   2  14      921.72     1012.91     19.42 o 
   1   2  14     1045.59     1058.14     29.55 o 
   2   2  14      430.10      473.84     21.68 o 
   3   2  14      555.09      579.55     20.38 o 
   4   2  14       19.02       -6.36     11.22 o 
   5   2  14      219.46      206.56     10.01 o 
   6   2  14       86.58       90.76      9.24 o 
   7   2  14      456.90      489.59     16.99 o 
  -8   3  14       49.49       37.39     10.32 o 
  -7   3  14        3.80        6.49      9.37 o 
  -6   3  14       16.47        8.08      9.65 o 
  -5   3  14       67.13       81.80      9.60 o 
  -4   3  14      558.74      490.33     12.80 o 
  -3   3  14      123.54       98.76      8.58 o 
  -2   3  14      259.69      260.83     26.60 o 
  -1   3  14       82.77       73.56     10.33 o 
   0   3  14       44.25       39.84      4.63 o 
   1   3  14        1.95       -5.62      9.10 o 
   2   3  14      673.87      679.32     20.77 o 
   3   3  14      244.18      228.68      9.89 o 
   4   3  14      121.91      107.61      9.06 o 
   5   3  14       30.39       23.07      8.12 o 
   6   3  14        9.02       20.24      8.51 o 
  -7   4  14      296.22      355.91     16.07 o 
  -6   4  14      102.18      114.36     13.82 o 
  -5   4  14      537.95      504.98     39.94 o 
  -4   4  14      147.83      134.33      9.27 o 
  -3   4  14       29.28       12.95      9.25 o 
  -2   4  14       18.64       14.90      9.45 o 
  -1   4  14       24.97       27.87     11.34 o 
   0   4  14      596.10      649.40     17.87 o 
   1   4  14      625.62      653.39     43.70 o 
   2   4  14      483.84      547.13     14.15 o 
   3   4  14       56.25       59.23      7.63 o 
   4   4  14       25.06       20.62      6.97 o 
   5   4  14       11.82        5.41      8.43 o 
   6   4  14       38.47       53.32      9.97 o 
  -7   5  14        0.31       -6.02     12.41 o 
  -6   5  14       12.77       13.55     16.88 o 
  -5   5  14      257.41      206.95     11.87 o 
  -4   5  14       73.99       67.42      9.78 o 
  -3   5  14      429.49      428.42     43.88 o 
  -2   5  14      321.38      312.14     15.64 o 
  -1   5  14        3.37       -9.17      9.17 o 
   0   5  14       58.78       60.48     18.75 o 
   1   5  14       61.37       83.04     19.36 o 
   2   5  14      166.94      159.48     15.19 o 
   3   5  14      566.34      544.96     19.01 o 
   4   5  14      234.98      200.75     24.51 o 
   5   5  14      103.50       73.81     11.74 o 
  -5   6  14       11.54       12.99     10.82 o 
  -4   6  14      175.73      153.66     15.33 o 
  -3   6  14        0.60       -1.08     10.50 o 
  -2   6  14       23.88        0.10     15.28 o 
  -1   6  14       52.23       45.29     11.60 o 
   0   6  14      102.20      100.94     13.58 o 
   1   6  14       89.59      104.16     14.64 o 
   2   6  14      283.61      328.65     16.23 o 
   3   6  14      237.46      259.97     22.89 o 
  -3   7  14      167.58      183.12     26.30 o 
  -2   7  14      104.51       72.87     11.58 o 
  -1   7  14       75.07       86.11     16.48 o 
   0   7  14        1.27       10.34     10.90 o 
   1   7  14       23.83        9.41     10.45 o 
  -8   1  15       51.15       52.77     10.17 o 
  -7   1  15        4.21        3.15      8.30 o 
  -6   1  15      263.55      270.07     19.07 o 
  -5   1  15      299.46      325.08     20.81 o 
  -4   1  15      183.69      173.11      9.21 o 
  -3   1  15      898.23      940.31     48.10 o 
  -2   1  15      275.69      250.61     23.68 o 
  -1   1  15      277.49      278.56      8.54 o 
   0   1  15        2.24        2.39      6.16 o 
   1   1  15      364.61      375.67     10.65 o 
   2   1  15      265.22      240.85     27.01 o 
   3   1  15      311.60      319.48     23.77 o 
   4   1  15      742.18      780.64     17.73 o 
   5   1  15      300.80      281.44     12.33 o 
   6   1  15       10.19        7.28      8.79 o 
  -7   2  15       54.43       66.52     11.13 o 
  -6   2  15        8.44       17.73     11.83 o 
  -5   2  15      122.81      120.88     10.50 o 
  -4   2  15        0.24       -4.09      7.73 o 
  -3   2  15       94.40       85.93      7.37 o 
  -2   2  15      116.64      111.23      8.20 o 
  -1   2  15      524.52      509.40     27.94 o 
   0   2  15      156.26      145.83      7.48 o 
   1   2  15       25.02       22.48      7.08 o 
   2   2  15        9.30       16.67      7.43 o 
   3   2  15        0.15       -4.70      7.23 o 
   4   2  15       73.13       58.16      8.74 o 
   5   2  15        7.78       10.43     19.14 o 
  -7   3  15        1.31       -2.50     10.92 o 
  -6   3  15      130.87      123.21     11.90 o 
  -5   3  15       32.25       26.26     15.42 o 
  -4   3  15      586.60      634.90     34.25 o 
  -3   3  15      671.56      666.03     26.00 o 
  -2   3  15      372.66      365.45     13.15 o 
  -1   3  15       60.15       59.88     15.90 o 
   0   3  15       21.47       11.89     11.87 o 
   1   3  15      211.51      191.03     15.08 o 
   2   3  15      182.89      174.10      9.27 o 
   3   3  15      196.26      216.58     10.14 o 
   4   3  15      374.42      334.87     13.12 o 
   5   3  15      237.96      233.48     13.24 o 
  -6   4  15       66.15       62.63     12.69 o 
  -5   4  15       25.98       33.81     21.39 o 
  -4   4  15       39.14       39.07     11.47 o 
  -3   4  15       11.86       -4.56     10.47 o 
  -2   4  15       32.20       22.22      9.94 o 
  -1   4  15      472.74      472.86     18.05 o 
   0   4  15      288.08      271.07     13.90 o 
   1   4  15      112.36       86.97     13.66 o 
   2   4  15        1.23       -6.15     10.71 o 
   3   4  15      103.02       69.83     19.74 o 
   4   4  15       57.85       32.69     11.11 o 
  -5   5  15       50.66       35.07     14.85 o 
  -4   5  15       76.83       92.50     12.80 o 
  -3   5  15      240.03      230.87     42.84 o 
  -2   5  15      234.23      223.05     40.20 o 
  -1   5  15      161.96      163.10     12.22 o 
   0   5  15        1.12        8.09     17.40 o 
   1   5  15      181.10      178.20     19.57 o 
   2   5  15      102.49      115.09     12.14 o 
   3   5  15      119.38      152.65     16.56 o 
  -2   6  15      119.33       90.50     12.40 o 
  -1   6  15      258.99      249.68     14.83 o 
   0   6  15      207.49      196.69     31.63 o 
  -6   0  16       89.03      105.25     13.28 o 
  -5   0  16        2.10       -9.80     15.40 o 
  -4   0  16      239.36      230.42     15.41 o 
  -3   0  16      899.61      965.85     23.31 o 
  -2   0  16      225.15      208.85     12.50 o 
  -1   0  16      439.97      428.67     17.61 o 
   0   0  16     1045.43     1106.52     30.89 o 
   1   0  16      767.11      774.25     24.06 o 
   2   0  16      170.58      171.41     12.47 o 
   3   0  16       73.71       75.88     11.95 o 
   4   0  16      207.47      218.30     17.53 o 
  -6   1  16       13.35        5.62     14.66 o 
  -5   1  16      104.94       87.14      9.67 o 
  -4   1  16       20.50       20.85      8.93 o 
  -3   1  16       59.54       37.16     10.65 o 
  -2   1  16      209.36      173.31      9.24 o 
  -1   1  16      170.38      148.42      8.08 o 
   0   1  16        5.89        1.78      5.97 o 
   1   1  16        3.07       -0.98      7.31 o 
   2   1  16       48.31       45.17      7.96 o 
   3   1  16        1.45       -3.71     13.61 o 
   4   1  16       18.19        8.48     13.32 o 
  -6   2  16      282.72      267.26     14.84 o 
  -5   2  16       41.29       44.76     13.23 o 
  -4   2  16        7.65       20.31     10.63 o 
  -3   2  16        5.81      -11.26     11.26 o 
  -2   2  16      310.91      337.56     23.77 o 
  -1   2  16      142.84      155.94     11.48 o 
   0   2  16      450.94      457.61     33.30 o 
   1   2  16      354.43      382.20     16.03 o 
   2   2  16      109.03      115.23     12.18 o 
   3   2  16        1.01        3.97      7.92 o 
   4   2  16       71.51       69.63     22.45 o 
  -5   3  16      124.29       98.66     13.36 o 
  -4   3  16      227.08      246.25     14.71 o 
  -3   3  16       84.57       73.76     12.45 o 
  -2   3  16        5.27       -2.20     10.86 o 
  -1   3  16      109.11      102.92     17.86 o 
   0   3  16       96.99       92.91     10.19 o 
   1   3  16      101.18      100.75     19.60 o 
   2   3  16      285.60      236.60     17.27 o 
   3   3  16       90.03       99.79     13.32 o 
  -4   4  16        4.48       -6.39     11.36 o 
  -3   4  16      120.05       81.87     13.23 o 
  -2   4  16      471.36      482.97     36.22 o 
  -1   4  16      116.50      109.71     12.49 o 
   0   4  16       87.58       96.34     13.46 o 
   1   4  16      724.09      802.98     27.44 o 
   2   4  16       20.90        1.69     13.14 o 
  -4   1  17      166.19      183.95     12.01 o 
  -3   1  17      636.75      588.70     45.49 o 
  -2   1  17      160.47      155.37     16.86 o 
  -1   1  17       10.15       17.31     10.29 o 
   0   1  17      120.21      111.13     12.67 o 
   1   1  17      144.82      134.83     11.19 o 
   2   1  17      426.23      403.51     22.00 o 
  -3   2  17       59.98       80.81     13.29 o 
  -2   2  17        3.86      -11.61     13.61 o 
  -1   2  17       25.51       14.84     11.30 o 
   0   2  17       26.84       22.21     14.53 o 
   1   2  17       11.56        3.52     14.29 o 
  -1   3  17        0.15       25.03     11.36 o 
                                                 
